# Supplementary material for: TRIM5α self-assembly and compartmentalization of the HIV-1 viral capsid
Source: Nat Commun. 2020 Mar 11;11:1307. doi: 10.1038/s41467-020-15106-1 (PMC7066149; doi:10.1038/s41467-020-15106-1)
Supplement: Supplementary file 7 — Source Data [file 41467_2020_15106_MOESM7_ESM.zip]

Archive with 8 entries (5 files):
- source data/
- source data/Figure5.txt
- __MACOSX/
- __MACOSX/source data/
- __MACOSX/source data/._Figure5.txt
- source data/Figure6.txt
- __MACOSX/source data/._Figure6.txt
- __MACOSX/._source data
