# Supplementary material for: TRIM5α self-assembly and compartmentalization of the HIV-1 viral capsid
Source: Nat Commun. 2020 Mar 11;11:1307. doi: 10.1038/s41467-020-15106-1 (PMC7066149; doi:10.1038/s41467-020-15106-1)
Supplement: Supplementary file 7 — Source Data [file 41467_2020_15106_MOESM7_ESM.zip › source data/Figure5.txt]

# Raw data for Figure 5A
# CG simulation (hexamer), CG simulation (pentamer), Experiment
"{0.25, 0.}","{0.25, 0.}","{0, 0}"
"{0.75, 0.}","{0.75, 0.}","{15., 0.28891050583657674}"
"{1.25, 0.}","{1.25, 0.}","{25., 0.6741245136186788}"
"{1.75, 0.}","{1.75, 0.}","{35., 1.4170372429127334}"
"{2.25, 0.}","{2.25, 0.}","{45., 2.6215953307393067}"
"{2.75, 0.}","{2.75, 0.}","{55., 1.9873540856031182}"
"{3.25, 0.}","{3.25, 0.}","{65., 0.7852439389404391}"
"{3.75, 0.}","{3.75, 0.}","{75., 0.19902723735408637}"
"{4.25, 0.}","{4.25, 0.}","{85., 0.07364385442893086}"
"{4.75, 0.}","{4.75, 0.}","{95., 0.05575465902109379}"
"{5.25, 0.}","{5.25, 0.009533775383339894}","{105., 0.15133407448582598}"
"{5.75, 0.}","{5.75, 0.008771073352672706}","{115., 0.24285230925393422}"
"{6.25, 0.}","{6.25, 0.}","{125., 0.4121789883268491}"
"{6.75, 0.}","{6.75, 0.007561270131614402}","{135., 0.31031128404669367}"
"{7.25, 0.}","{7.25, 0.}","{145., 0.2955521266604057}"
"{7.75, 0.}","{7.75, 0.006644752539903563}","{155., 0.4504518639387489}"
"{8.25, 0.00398347413208286}","{8.25, 0.}","{165., 0.9659533073929987}"
"{8.75, 0.}","{8.75, 0.005926400913968044}","{175., 1.1996664813785465}"
"{9.25, 0.}","{9.25, 0.}","{185., 1.0333105479019908}"
"{9.75, 0.}","{9.75, 0.}","{195., 0.6543699491170327}"
"{10.25, 0.}","{10.25, 0.}","{205., 0.711706368036445}"
"{10.75, 0.}","{10.75, 0.004872818529262615}","{215., 0.938399239887796}"
"{11.25, 0.}","{11.25, 0.}","{225., 1.8383268482490307}"
"{11.75, 0.}","{11.75, 0.}","{235., 0.838045367994042}"
"{12.25, 0.002733756757311766}","{12.25, 0.}","{245., 0.6898475343444783}"
"{12.75, 0.}","{12.75, 0.}","{255., 0.685454337376977}"
"{13.25, 0.}","{13.25, 0.}","{265., 0.7704280155642037}"
"{13.75, 0.}","{13.75, 0.}","{275., 0.9647859922179013}"
"{14.25, 0.}","{14.25, 0.}","{285., 1.0508908457915247}"
"{14.75, 0.00228559991185082}","{14.75, 0.}","{295., 1.2845907801886194}"
"{15.25, 0.}","{15.25, 0.}","{305., 1.4540250047840824}"
"{15.75, 0.}","{15.75, 0.}","{315., 1.5056976097832169}"
"{16.25, 0.}","{16.25, 0.}","{325., 1.734944627357085}"
"{16.75, 0.}","{16.75, 0.}","{335., 1.762210349033049}"
"{17.25, 0.}","{17.25, 0.}","{345., 1.8297665369649845}"
"{17.75, 0.0019098848578479465}","{17.75, 0.}","{355., 1.7009097385871719}"
"{18.25, 0.}","{18.25, 0.}","{365., 1.5237060924257786}"
"{18.75, 0.}","{18.75, 0.}","{375., 1.4984824902723803}"
"{19.25, 0.}","{19.25, 0.}","{385., 1.35200111172874}"
"{19.75, 0.}","{19.75, 0.}","{395., 1.2738880953553688}"
"{20.25, 0.}","{20.25, 0.}","{405., 1.1223519239083481}"
"{20.75, 0.}","{20.75, 0.}","{415., 1.1161923960433224}"
"{21.25, 0.}","{21.25, 0.002520423377204803}","{425., 1.0604715037766101}"
"{21.75, 0.}","{21.75, 0.0024637846496271603}","{435., 1.0305581644975186}"
"{22.25, 0.001532105435416485}","{22.25, 0.}","{445., 0.9468040921610683}"
"{22.75, 0.001499156931429034}","{22.75, 0.002357815417385135}","{455., 1.0540471201949833}"
"{23.25, 0.}","{23.25, 0.}","{465., 0.9174720722982309}"
"{23.75, 0.}","{23.75, 0.}","{475., 1.0481875895965629}"
"{24.25, 0.}","{24.25, 0.}","{485., 0.9898411488627753}"
"{24.75, 0.}","{24.75, 0.}","{495., 1.}"
"{25.25, 0.}","{25.25, 0.0021289012991924034}"
"{25.75, 0.0013278247106942866}","{25.75, 0.}"
"{26.25, 0.}","{26.25, 0.006147948611686472}"
"{26.75, 0.}","{26.75, 0.002011714071713922}"
"{27.25, 0.}","{27.25, 0.}"
"{27.75, 0.}","{27.75, 0.0019405029541311313}"
"{28.25, 0.}","{28.25, 0.0019067550766679784}"
"{28.75, 0.}","{28.75, 0.}"
"{29.25, 0.}","{29.25, 0.0018426624690488864}"
"{29.75, 0.}","{29.75, 0.0036244104763110325}"
"{30.25, 0.}","{30.25, 0.005348215458946768}"
"{30.75, 0.}","{30.75, 0.00175421467053454}"
"{31.25, 0.}","{31.25, 0.0051797677279563185}"
"{31.75, 0.}","{31.75, 0.0016998204171846318}"
"{32.25, 0.0010642869818542004}","{32.25, 0.008369344802168607}"
"{32.75, 0.}","{32.75, 0.}"
"{33.25, 0.}","{33.25, 0.008121364215437679}"
"{33.75, 0.}","{33.75, 0.0016005608307796948}"
"{34.25, 0.}","{34.25, 0.006310124714153022}"
"{34.75, 0.}","{34.75, 0.0015551548497646586}"
"{35.25, 0.}","{35.25, 0.006133617729141748}"
"{35.75, 0.0009615282387786206}","{35.75, 0.001512254026322894}"
"{36.25, 0.}","{36.25, 0.005966716566444041}"
"{36.75, 0.}","{36.75, 0.005886626411189759}"
"{37.25, 0.}","{37.25, 0.004356493387089112}"
"{37.75, 0.}","{37.75, 0.012898637283342257}"
"{38.25, 0.}","{38.25, 0.00282937850086217}"
"{38.75, 0.}","{38.75, 0.0027933354626346447}"
"{39.25, 0.}","{39.25, 0.0027581991675071473}"
"{39.75, 0.}","{39.75, 0.002723935823811406}"
"{40.25, 0.}","{40.25, 0.010762053193463504}"
"{40.75, 0.}","{40.75, 0.01594740609576863}"
"{41.25, 0.}","{41.25, 0.005252139732139358}"
"{41.75, 0.0008249798498396463}","{41.75, 0.005189984232350744}"
"{42.25, 0.}","{42.25, 0.010258565324763443}"
"{42.75, 0.}","{42.75, 0.008872473044611149}"
"{43.25, 0.0007966948264165729}","{43.25, 0.007518062873719496}"
"{43.75, 0.0015753852499762724}","{43.75, 0.008671965179196238}"
"{44.25, 0.}","{44.25, 0.009800081958293549}"
"{44.75, 0.}","{44.75, 0.01090326797984181}"
"{45.25, 0.}","{45.25, 0.008387638452009447}"
"{45.75, 0.}","{45.75, 0.008296961279555322}"
"{46.25, 0.}","{46.25, 0.015243844062131768}"
"{46.75, 0.}","{46.75, 0.008121364215437717}"
"{47.25, 0.}","{47.25, 0.005740231251749102}"
"{47.75, 0.}","{47.75, 0.004544597592058322}"
"{48.25, 0.}","{48.25, 0.01574295217146357}"
"{48.75, 0.0014154476611461942}","{48.75, 0.00779156262293252}"
"{49.25, 0.}","{49.25, 0.007713255460892968}"
"{49.75, 0.0027745590969731324}","{49.75, 0.01527301330067367}"
"{50.25, 0.004120835309051229}","{50.25, 0.022683810394842872}"
"{50.75, 0.007481158735862941}","{50.75, 0.018183932560418763}"
"{51.25, 0.007408877008946387}","{51.25, 0.013771008887046387}"
"{51.75, 0.009339245572825847}","{51.75, 0.026229286341724205}"
"{52.25, 0.018501443836214156}","{52.25, 0.04156906802214509}"
"{52.75, 0.01767315988177602}","{52.75, 0.043237685541344585}"
"{53.25, 0.03696293438839658}","{53.25, 0.07241234977206687}"
"{53.75, 0.06489207860328558}","{53.75, 0.1192380939649075}"
"{54.25, 0.08403493374531107}","{54.25, 0.14418202771516964}"
"{54.75, 0.16087107071873405}","{54.75, 0.21630022521296183}"
"{55.25, 0.23507856313099282}","{55.25, 0.3874218498826201}"
"{55.75, 0.4170254808053922}","{55.75, 0.5126205092784137}"
"{56.25, 0.641830688902742}","{56.25, 0.8201146780197106}"
"{56.75, 0.9242007888102959}","{56.75, 1.2026711933358818}"
"{57.25, 1.4406898111032944}","{57.25, 1.726686410012019}"
"{57.75, 2.0979060547119746}","{57.75, 2.5579160270991035}"
"{58.25, 3.0743944822802733}","{58.25, 3.634396883899939}"
"{58.75, 4.212061677214951}","{58.75, 4.875902591623132}"
"{59.25, 5.5856140942020005}","{59.25, 6.367285467316831}"
"{59.75, 7.192071636314538}","{59.75, 8.049552484553297}"
"{60.25, 8.937325841320241}","{60.25, 9.636449828517534}"
"{60.75, 10.586936107610894}","{60.75, 11.404185373444788}"
"{61.25, 11.801163071987627}","{61.25, 12.487238641568823}"
"{61.75, 12.636411837147495}","{61.75, 12.861599027688426}"
"{62.25, 12.661258278224464}","{62.25, 12.89277893812164}"
"{62.75, 12.092205734426868}","{62.75, 12.0775599969863}"
"{63.25, 10.736009537315741}","{63.25, 10.678351852303315}"
"{63.75, 9.069998601169504}","{63.75, 8.851275774379918}"
"{64.25, 7.184249427942713}","{64.25, 7.00669913771358}"
"{64.75, 5.30870424276526}","{64.75, 5.069411552684213}"
"{65.25, 3.862455279172412}","{65.25, 3.6601722450791554}"
"{65.75, 2.564305102612141}","{65.75, 2.4583829179991477}"
"{66.25, 1.6600046790488292}","{66.25, 1.501266113172861}"
"{66.75, 1.018451425403594}","{66.75, 0.9773714637408287}"
"{67.25, 0.5916414531954582}","{67.25, 0.6295106151640838}"
"{67.75, 0.32582775593115093}","{67.75, 0.33654576325743624}"
"{68.25, 0.16578495069654806}","{68.25, 0.20651890894032704}"
"{68.75, 0.10871864418210536}","{68.75, 0.13457423014024794}"
"{69.25, 0.04597414589701546}","{69.25, 0.09352667822297904}"
"{69.75, 0.018358003562394334}","{69.75, 0.05618481151176214}"
"{70.25, 0.0073898371708156566}","{70.25, 0.03641700066921879}"
"{70.75, 0.0034243900433853806}","{70.75, 0.04154718956525677}"
"{71.25, 0.0024289476415161365}","{71.25, 0.03438138509322674}"
"{71.75, 0.0019297106522155015}","{71.75, 0.031108478153945966}"
"{72.25, 0.0009582240180088575}","{72.25, 0.0346623173730818}"
"{72.75, 0.0019033664794890098}","{72.75, 0.026941863540642576}"
"{73.25, 0.0004726155749994957}","{73.25, 0.033449008548287085}"
"{73.75, 0.}","{73.75, 0.02510239848411151}"
"{74.25, 0.0004662929585962834}","{74.25, 0.031534795498682794}"
"{74.75, 0.}","{74.75, 0.02112633947072301}"
"{75.25, 0.00046013727598960807}","{75.25, 0.019539519845046503}"
"{75.75, 0.}","{75.75, 0.024443974917221847}"
"{76.25, 0.00045414200200562287}","{76.25, 0.02071344684261217}"
"{76.75, 0.}","{76.75, 0.02412754805748882}"
"{77.25, 0.}","{77.25, 0.022562246566374868}"
"{77.75, 0.00044543640456681707}","{77.75, 0.018214689071067252}"
"{78.25, 0.}","{78.25, 0.016706806386031187}"
"{78.75, 0.}","{78.75, 0.029052451168106407}"
"{79.25, 0.}","{79.25, 0.017872093038364765}"
"{79.75, 0.}","{79.75, 0.02049316203897115}"
"{80.25, 0.}","{80.25, 0.021045145041239843}"
"{80.75, 0.00042898952192261917}","{80.75, 0.024963824157631962}"
"{81.25, 0.}","{81.25, 0.022799426146084826}"
"{81.75, 0.0004237738438445326}","{81.75, 0.02199433287520344}"
"{82.25, 0.}","{82.25, 0.021861436604019787}"
"{82.75, 0.0008373669346700899}","{82.75, 0.017779202741889162}"
"{83.25, 0.}","{83.25, 0.020945846812297973}"
"{83.75, 0.0004137139306104636}","{83.75, 0.020170866018788883}"
"{84.25, 0.}","{84.25, 0.020051863859318845}"
"{84.75, 0.}","{84.75, 0.018648176482954915}"
"{85.25, 0.0004064769522590415}","{85.25, 0.019818022881384196}"
"{85.75, 0.}","{85.75, 0.016525210664426016}"
"{86.25, 0.0004017913389633681}","{86.25, 0.029700320430466404}"
"{86.75, 0.}","{86.75, 0.023247114186857633}"
"{87.25, 0.00039721252029872146}","{87.25, 0.024988812970516232}"
"{87.75, 0.0003949620244330063}","{87.75, 0.018635424970266427}"
"{88.25, 0.}","{88.25, 0.019765799104546837}"
"{88.75, 0.00039053667960865194}","{88.75, 0.023954612097640167}"
"{89.25, 0.}","{89.25, 0.023821160219611327}"
"{89.75, 0.}","{89.75, 0.02247435692856874}"
"{90.25, 0.}","{90.25, 0.019330189206973002}"
"{90.75, 0.0007639539431373697}","{90.75, 0.015619719669115005}"
"{91.25, 0.}","{91.25, 0.020911959628315668}"
"{91.75, 0.}","{91.75, 0.023175600322122573}"
"{92.25, 0.0007515988928563409}","{92.25, 0.017731280362575284}"
"{92.75, 0.}","{92.75, 0.024102815513379044}"
"{93.25, 0.}","{93.25, 0.021635314269917345}"
"{93.75, 0.}","{93.75, 0.03082671669044783}"
"{94.25, 0.}","{94.25, 0.022564106909899337}"
"{94.75, 0.}","{94.75, 0.02474777914469533}"
"{95.25, 0.00036402505122790795}","{95.25, 0.020038352959784702}"
"{95.75, 0.}","{95.75, 0.027907960667603766}"
"{96.25, 0.}","{96.25, 0.02549730625782645}"
"{96.75, 0.}","{96.75, 0.027620989349670336}"
"{97.25, 0.0003565769683500031}","{97.25, 0.015702688866634604}"
"{97.75, 0.}","{97.75, 0.020086427525182925}"
"{98.25, 0.0003529660623182943}","{98.25, 0.02886682369237494}"
"{98.75, 0.0007023757915724559}","{98.75, 0.024302722135896807}"
"{99.25, 0.00034942755542788535}","{99.25, 0.026379167977986773}"
"{99.75, 0.00034768477463694195}","{99.75, 0.0262476010554033}"
"{100.25, 0.}","{100.25, 0.030470230009286368}"
"{100.75, 0.0003442508509255586}","{100.75, 0.021656971241198385}"
"{101.25, 0.}","{101.25, 0.02639942225318065}"
"{101.75, 0.}","{101.75, 0.024661942189677714}"
"{102.25, 0.}","{102.25, 0.024008412461679764}"
"{102.75, 0.}","{102.75, 0.020706529101336194}"
"{103.25, 0.00033595564969843663}","{103.25, 0.030117541030248527}"
"{103.75, 0.0003343443516183483}","{103.75, 0.034179842201641525}"
"{104.25, 0.}","{104.25, 0.029306689006517957}"
"{104.75, 0.0003311676831835837}","{104.75, 0.025000684140670814}"
"{105.25, 0.000988805635637243}","{105.25, 0.03369502174485375}"
"{105.75, 0.0013122032435172763}","{105.75, 0.036632129884652614}"
"{106.25, 0.0019590856387353217}","{106.25, 0.03440643528268379}"
"{106.75, 0.0029249285585314067}","{106.75, 0.036801706374877}"
"{107.25, 0.005499227630193377}","{107.25, 0.04578866599426732}"
"{107.75, 0.0064397965184583425}","{107.75, 0.06785934349062449}"
"{108.25, 0.010256301213740205}","{108.25, 0.08065354807059133}"
"{108.75, 0.014356914778260996}","{108.75, 0.10336619626143152}"
"{109.25, 0.02540712430507696}","{109.25, 0.1493480029869467}"
"{109.75, 0.03351176650825038}","{109.75, 0.17999594975443126}"
"{110.25, 0.0560204149956809}","{110.25, 0.2316513729711947}"
"{110.75, 0.0770735107358297}","{110.75, 0.27643663768815535}"
"{111.25, 0.1001215478169582}","{111.25, 0.348292062662157}"
"{111.75, 0.14718448964716532}","{111.75, 0.43953040186017406}"
"{112.25, 0.17713652709360078}","{112.25, 0.4959254334661516}"
"{112.75, 0.25114353468532125}","{112.75, 0.5949033747481631}"
"{113.25, 0.33522466926923555}","{113.25, 0.6954208158193596}"
"{113.75, 0.3883669364439201}","{113.75, 0.7398793823755053}"
"{114.25, 0.48022993703423594}","{114.25, 0.8923946090847537}"
"{114.75, 0.5601058421725138}","{114.75, 0.9731895921674791}"
"{115.25, 0.678137000196208}","{115.25, 1.0656001643365458}"
"{115.75, 0.8014492955423547}","{115.75, 1.169476447022938}"
"{116.25, 0.9329603494574877}","{116.25, 1.2236304687937176}"
"{116.75, 0.971492049525885}","{116.75, 1.2450622781539618}"
"{117.25, 1.0866596047995698}","{117.25, 1.2867965364541403}"
"{117.75, 1.1816938115081297}","{117.75, 1.349039294729545}"
"{118.25, 1.2542073133131568}","{118.25, 1.3188924509779365}"
"{118.75, 1.253040620856599}","{118.75, 1.2839417124740597}"
"{119.25, 1.353466419616828}","{119.25, 1.258438447102461}"
"{119.75, 1.3771143369088943}","{119.75, 1.246367699906546}"
"{120.25, 1.397391179231902}","{120.25, 1.1272554417537088}"
"{120.75, 1.3628820208384378}","{120.75, 1.0538851538703307}"
"{121.25, 1.348410083519408}","{121.25, 0.9982273933717883}"
"{121.75, 1.3001277535388132}","{121.75, 0.8806946863324514}"
"{122.25, 1.324931080469978}","{122.25, 0.7828763537291862}"
"{122.75, 1.2327357625988924}","{122.75, 0.6716186999256006}"
"{123.25, 1.2029689507762233}","{123.25, 0.562589048378338}"
"{123.75, 1.1779301324378395}","{123.75, 0.4588489077851994}"
"{124.25, 1.080447507829924}","{124.25, 0.3757148154570301}"
"{124.75, 0.9692722835764664}","{124.75, 0.3076878526408129}"
"{125.25, 0.8922427695647837}","{125.25, 0.2454331161801649}"
"{125.75, 0.7713741294580109}","{125.75, 0.18150042878288225}"
"{126.25, 0.648434161973713}","{126.25, 0.1474820519356777}"
"{126.75, 0.5675472378357982}","{126.75, 0.1064074223039552}"
"{127.25, 0.4387278359170502}","{127.25, 0.08925554096632692}"
"{127.75, 0.36336583237991016}","{127.75, 0.0726648377169985}"
"{128.25, 0.2783017461600421}","{128.25, 0.057906115337973164}"
"{128.75, 0.2246386621295762}","{128.75, 0.04877531119714256}"
"{129.25, 0.16574783021644174}","{129.25, 0.04013737805883882}"
"{129.75, 0.11988651514584327}","{129.75, 0.036616285109492906}"
"{130.25, 0.08343969238404017}","{130.25, 0.03018725054460407}"
"{130.75, 0.06054880680748134}","{130.75, 0.0242248692597407}"
"{131.25, 0.038096223198577}","{131.25, 0.021636423830094204}"
"{131.75, 0.031626826757396545}","{131.75, 0.021554622605816108}"
"{132.25, 0.01732923774968937}","{132.25, 0.02188638830940328}"
"{132.75, 0.00915526418715897}","{132.75, 0.024684071348951266}"
"{133.25, 0.007036230008976721}","{133.25, 0.01762411935346945}"
"{133.75, 0.006231132720544794}","{133.75, 0.020416837413095888}"
"{134.25, 0.004397341574345609}","{134.25, 0.025222938212649676}"
"{134.75, 0.0015462653747672964}","{134.75, 0.019860563506530763}"
"{135.25, 0.0025676168438694977}","{135.25, 0.01857593803969691}"
"{135.75, 0.0015349166380550137}","{135.75, 0.01649605538808708}"
"{136.25, 0.0012744204261619175}","{136.25, 0.01563399729219211}"
"{136.75, 0.0005079110915128916}","{136.75, 0.018772333678335137}"
"{137.25, 0.}","{137.25, 0.021091964051348715}"
"{137.75, 0.0002521186159663901}","{137.75, 0.022601771297564445}"
"{138.25, 0.}","{138.25, 0.02291541686740432}"
"{138.75, 0.}","{138.75, 0.016534339354210812}"
"{139.25, 0.0004988250254750939}","{139.25, 0.021182377506467363}"
"{139.75, 0.}","{139.75, 0.017589050840940205}"
"{140.25, 0.}","{140.25, 0.021031881041037072}"
"{140.75, 0.0002467638842998473}","{140.75, 0.023286035449561784}"
"{141.25, 0.}","{141.25, 0.0266844824221344}"
"{141.75, 0.0004900583290695561}","{141.75, 0.01888324227950586}"
"{142.25, 0.0007325127563397395}","{142.25, 0.024577438466328875}"
"{142.75, 0.}","{142.75, 0.016455329588407286}"
"{143.25, 0.}","{143.25, 0.025550518027384034}"
"{143.75, 0.0012081593988051448}","{143.75, 0.028122158929751236}"
"{144.25, 0.00048159445467845847}","{144.25, 0.023859137358332363}"
"{144.75, 0.}","{144.75, 0.028683372409799686}"
"{145.25, 0.0009565804090742367}","{145.25, 0.03422674421498157}"
"{145.75, 0.0011916375608883654}","{145.75, 0.03261040092660321}"
"{146.25, 0.001187577466984146}","{146.25, 0.04071750406486438}"
"{146.75, 0.0026037988809162584}","{146.75, 0.04206839086820921}"
"{147.25, 0.0025949873787657375}","{147.25, 0.056025045526873415}"
"{147.75, 0.0025862353134073375}","{147.75, 0.0617524978878039}"
"{148.25, 0.004920762163207039}","{148.25, 0.0630190564415496}"
"{148.75, 0.005137814207219812}","{148.75, 0.07676525673001683}"
"{149.25, 0.005353416821951194}","{149.25, 0.0779732313907277}"
"{149.75, 0.0074234459699660795}","{149.75, 0.09449700492290168}"
"{150.25, 0.009942170097527847}","{150.25, 0.10800202262629158}"
"{150.75, 0.013135588253798484}","{150.75, 0.13410318762372742}"
"{151.25, 0.018604858590637787}","{151.25, 0.14558247780603437}"
"{151.75, 0.024038205969659596}","{151.75, 0.18651132991342634}"
"{152.25, 0.025100450750552596}","{152.25, 0.1869774638603141}"
"{152.75, 0.028885061202604277}","{152.75, 0.1992450186558615}"
"{153.25, 0.031511547402770346}","{153.25, 0.22854707394580182}"
"{153.75, 0.051520459601504795}","{153.75, 0.28573512866912054}"
"{154.25, 0.053831601155084424}","{154.25, 0.30004439134537725}"
"{154.75, 0.06578184738268596}","{154.75, 0.35663381989534226}"
"{155.25, 0.08280255218393694}","{155.25, 0.38505434381330567}"
"{155.75, 0.1068527101192085}","{155.75, 0.43574692416088656}"
"{156.25, 0.13186125296895948}","{156.25, 0.511645945572387}"
"{156.75, 0.1345451636505183}","{156.75, 0.5365135886233249}"
"{157.25, 0.1763208122174595}","{157.25, 0.6248173489740795}"
"{157.75, 0.18853852290234524}","{157.75, 0.6574840925501436}"
"{158.25, 0.2399807920041289}","{158.25, 0.7628071274035891}"
"{158.75, 0.2543295022790142}","{158.75, 0.8127356430793857}"
"{159.25, 0.3043710868525071}","{159.25, 0.9076482401338578}"
"{159.75, 0.3588855399805712}","{159.75, 0.9852063672269397}"
"{160.25, 0.4093747599501279}","{160.25, 1.0888816957651146}"
"{160.75, 0.4610639710548205}","{160.75, 1.150438458350726}"
"{161.25, 0.5191137889432877}","{161.25, 1.2631294584777042}"
"{161.75, 0.5759465257068516}","{161.75, 1.3477585363568443}"
"{162.25, 0.6360708694773693}","{162.25, 1.4379305738307968}"
"{162.75, 0.7325505224367235}","{162.75, 1.5104245000122292}"
"{163.25, 0.7752266375826091}","{163.25, 1.6259963081651223}"
"{163.75, 0.8675121443202132}","{163.75, 1.699478900753975}"
"{164.25, 0.9619878463591923}","{164.25, 1.7665261164391246}"
"{164.75, 1.051884254742143}","{164.75, 1.8696584499115423}"
"{165.25, 1.1647906675962527}","{165.25, 1.9553011184391702}"
"{165.75, 1.23215144601354}","{165.75, 1.9817349943446467}"
"{166.25, 1.3724770469175795}","{166.25, 2.0438441916629104}"
"{166.75, 1.5175905112765253}","{166.75, 2.182935296293435}"
"{167.25, 1.6011666291567033}","{167.25, 2.196363040361539}"
"{167.75, 1.6954328832001007}","{167.75, 2.2217663147052877}"
"{168.25, 1.8066973158015003}","{168.25, 2.317837347086113}"
"{168.75, 1.9387221444310305}","{168.75, 2.321030710681025}"
"{169.25, 2.0430704955791117}","{169.25, 2.388793431138498}"
"{169.75, 2.1138442943927918}","{169.75, 2.366000256807763}"
"{170.25, 2.277899816101388}","{170.25, 2.4085136270772454}"
"{170.75, 2.3565302518890885}","{170.75, 2.3928384420158677}"
"{171.25, 2.4687972322963}","{171.25, 2.3858723912384288}"
"{171.75, 2.5239558051245536}","{171.75, 2.376719005724123}"
"{172.25, 2.584848116807325}","{172.25, 2.3511173107793324}"
"{172.75, 2.7003126162030586}","{172.75, 2.3031977970455824}"
"{173.25, 2.6371745077890534}","{173.25, 2.312976213972723}"
"{173.75, 2.695617516697059}","{173.75, 2.2409022772987957}"
"{174.25, 2.7463461178291046}","{174.25, 2.2194329030817466}"
"{174.75, 2.753825105775226}","{174.75, 2.170559129608051}"
"{175.25, 2.7150521058143733}","{175.25, 2.1466047942066098}"
"{175.75, 2.6852005840998023}","{175.75, 2.051560277809203}"
"{176.25, 2.6330369609691773}","{176.25, 2.027767948365034}"
"{176.75, 2.4993631419696767}","{176.75, 1.8961724515245784}"
"{177.25, 2.390756795558786}","{177.25, 1.8239144798775673}"
"{177.75, 2.32714782273001}","{177.75, 1.7376074488986104}"
"{178.25, 2.2011062379071884}","{178.25, 1.6732509165105451}"
"{178.75, 2.1311864394254125}","{178.75, 1.6441175154799326}"
"{179.25, 2.0149232124154945}","{179.25, 1.5190791505447987}"
"{179.75, 1.90278570192625}","{179.75, 1.4424826945816789}"
"{180.25, 1.7957038577153024}","{180.25, 1.3526620730605683}"
"{180.75, 1.7005588431035596}","{180.75, 1.2690835788897563}"
"{181.25, 1.6452515271932642}","{181.25, 1.175709901262436}"
"{181.75, 1.538227552196914}","{181.75, 1.1048063245665756}"
"{182.25, 1.4869093730233698}","{182.25, 1.0366904756100774}"
"{182.75, 1.3945963598582356}","{182.75, 0.9139027657717611}"
"{183.25, 1.3380679298923042}","{183.25, 0.8299702743921824}"
"{183.75, 1.2599020626712067}","{183.75, 0.7661300503103796}"
"{184.25, 1.1997048987909755}","{184.25, 0.6652485269515614}"
"{184.75, 1.1176305965713502}","{184.75, 0.6261670450149126}"
"{185.25, 1.0373116757407697}","{185.25, 0.5383054439863523}"
"{185.75, 0.9647225775586614}","{185.75, 0.4662208117660279}"
"{186.25, 0.8660190080996523}","{186.25, 0.4182991809760702}"
"{186.75, 0.7858984946564991}","{186.75, 0.35511722218940023}"
"{187.25, 0.684483913947372}","{187.25, 0.2966514822340928}"
"{187.75, 0.603604778845067}","{187.75, 0.2702375853675649}"
"{188.25, 0.5218614919250768}","{188.25, 0.22043856538674023}"
"{188.75, 0.4313413138791542}","{188.75, 0.18335830357465943}"
"{189.25, 0.37179091899392863}","{189.25, 0.15427381983917693}"
"{189.75, 0.30394274044616326}","{189.75, 0.13974936189392612}"
"{190.25, 0.23900844792549397}","{190.25, 0.11984068112916932}"
"{190.75, 0.1899049694080887}","{190.75, 0.10232918911491806}"
"{191.25, 0.1590533185075243}","{191.25, 0.092628023672423}"
"{191.75, 0.1227417679583608}","{191.75, 0.08668420998751265}"
"{192.25, 0.09132024031736388}","{192.25, 0.0802024217072772}"
"{192.75, 0.07034207232039408}","{192.75, 0.08311528112351771}"
"{193.25, 0.05846712032640334}","{193.25, 0.09082304987779802}"
"{193.75, 0.04557668601620797}","{193.75, 0.08438066063212543}"
"{194.25, 0.036689893322206284}","{194.25, 0.09345302801949779}"
"{194.75, 0.024813830541245686}","{194.75, 0.0861946068909176}"
"{195.25, 0.024038205969574688}","{195.25, 0.10865825226210356}"
"{195.75, 0.02184567660968887}","{195.75, 0.10866074949654447}"
"{196.25, 0.017538421686947376}","{196.25, 0.11980818112016994}"
"{196.75, 0.017670671054882917}","{196.75, 0.12673033741513173}"
"{197.25, 0.02062241032974625}","{197.25, 0.13971621269736206}"
"{197.75, 0.021273660717873816}","{197.75, 0.15208355434979198}"
"{198.25, 0.024376857424314006}","{198.25, 0.17128416830213505}"
"{198.75, 0.024665551871641104}","{198.75, 0.17498126261916205}"
"{199.25, 0.03018765440494018}","{199.25, 0.19924278016367888}"
"{199.75, 0.03324534902967184}","{199.75, 0.21544427991710147}"
"{200.25, 0.031599913102301425}","{200.25, 0.22200755403868525}"
"{200.75, 0.0441646045075014}","{200.75, 0.25278124444946826}"
"{201.25, 0.04647386487404017}","{201.25, 0.2684578832848801}"
"{201.75, 0.05687160225635202}","{201.75, 0.28053340296648804}"
"{202.25, 0.06240448686560334}","{202.25, 0.31634265791071464}"
"{202.75, 0.0771706243297404}","{202.75, 0.3333655185703441}"
"{203.25, 0.08245547068508946}","{203.25, 0.35138103676685556}"
"{203.75, 0.09471111997028182}","{203.75, 0.3676979955068843}"
"{204.25, 0.11065205922476885}","{204.25, 0.40160592274108925}"
"{204.75, 0.1173450936474248}","{204.75, 0.4342803066824734}"
"{205.25, 0.1294266078881687}","{205.25, 0.4534740840294315}"
"{205.75, 0.15192728917149886}","{205.75, 0.47975113338082764}"
"{206.25, 0.16454108386003485}","{206.25, 0.5093480021307044}"
"{206.75, 0.19239843697076905}","{206.75, 0.5501758918442815}"
"{207.25, 0.20485411195532677}","{207.25, 0.5934459678147823}"
"{207.75, 0.2274597203992847}","{207.75, 0.6091315647684002}"
"{208.25, 0.2644835998597375}","{208.25, 0.6643956761158332}"
"{208.75, 0.28500638996420635}","{208.75, 0.7152040099404863}"
"{209.25, 0.30360340092483856}","{209.25, 0.7547932015055395}"
"{209.75, 0.3454870430370472}","{209.75, 0.7795930239149308}"
"{210.25, 0.36980626996012556}","{210.25, 0.8198820642827032}"
"{210.75, 0.4255246065470294}","{210.75, 0.892936787176182}"
"{211.25, 0.455301216914305}","{211.25, 0.9306968330235855}"
"{211.75, 0.5026731462197092}","{211.75, 0.9935900820890496}"
"{212.25, 0.5530990639794239}","{212.25, 1.037635499154433}"
"{212.75, 0.5722332975081854}","{212.75, 1.0868727472184208}"
"{213.25, 0.6423177324210023}","{213.25, 1.1320326835875831}"
"{213.75, 0.696457230549218}","{213.75, 1.2043594594810365}"
"{214.25, 0.7458000317721016}","{214.25, 1.2625648661910442}"
"{214.75, 0.7950755279886933}","{214.75, 1.2940134641388061}"
"{215.25, 0.829905830333298}","{215.25, 1.387821629556509}"
"{215.75, 0.9013243435040662}","{215.75, 1.4241586732750577}"
"{216.25, 0.9470055025767966}","{216.25, 1.4588105853012383}"
"{216.75, 1.0054719603018034}","{216.75, 1.5329191777182776}"
"{217.25, 1.0335766205290022}","{217.25, 1.527888753655935}"
"{217.75, 1.0928544925597767}","{217.75, 1.6123001102745866}"
"{218.25, 1.1454878214218378}","{218.25, 1.6349280729375595}"
"{218.75, 1.1889784563103052}","{218.75, 1.6454513607169956}"
"{219.25, 1.2482911828015362}","{219.25, 1.6821202393927068}"
"{219.75, 1.310657941732164}","{219.75, 1.7305696089999916}"
"{220.25, 1.3304262245671776}","{220.25, 1.7043000118739082}"
"{220.75, 1.401305179853301}","{220.75, 1.744056082753556}"
"{221.25, 1.4360267062853262}","{221.25, 1.7339433059653238}"
"{221.75, 1.4440877877256584}","{221.75, 1.7386753673505004}"
"{222.25, 1.4984300674625823}","{222.25, 1.6993339365941322}"
"{222.75, 1.5219280004293536}","{222.75, 1.7338339569761323}"
"{223.25, 1.5417380133888516}","{223.25, 1.7338795004712553}"
"{223.75, 1.5597499465339877}","{223.75, 1.7143683785477848}"
"{224.25, 1.6158326967473131}","{224.25, 1.6837241199534847}"
"{224.75, 1.6020330401009846}","{224.75, 1.692398559780403}"
"{225.25, 1.6273572617113465}","{225.25, 1.6480973102040657}"
"{225.75, 1.601268568520062}","{225.75, 1.6047187517889174}"
"{226.25, 1.630325724995023}","{226.25, 1.6270486125548673}"
"{226.75, 1.676740233681939}","{226.75, 1.580047592408979}"
"{227.25, 1.6923424734805008}","{227.25, 1.586206734195875}"
"{227.75, 1.7055857506496512}","{227.75, 1.5459857385319529}"
"{228.25, 1.6802206818650909}","{228.25, 1.512411036303273}"
"{228.75, 1.6902397681817822}","{228.75, 1.5043299471561264}"
"{229.25, 1.6625911376193645}","{229.25, 1.4740938839175821}"
"{229.75, 1.6355167299731848}","{229.75, 1.4489889366013355}"
"{230.25, 1.5884696522810293}","{230.25, 1.3973849799674785}"
"{230.75, 1.5900090828943318}","{230.75, 1.3540640808234379}"
"{231.25, 1.5282231099931545}","{231.25, 1.3064357639368136}"
"{231.75, 1.478259103374117}","{231.75, 1.285448478973579}"
"{232.25, 1.40125441555999}","{232.25, 1.2367590272523394}"
"{232.75, 1.3333964510394372}","{232.75, 1.1887483659654599}"
"{233.25, 1.2565837196652798}","{233.25, 1.1514965283853784}"
"{233.75, 1.1735518855823839}","{233.75, 1.1071490936900434}"
"{234.25, 1.1026035800532594}","{234.25, 1.05878718266903}"
"{234.75, 1.0069172763637793}","{234.75, 1.0138932029084269}"
"{235.25, 0.9611662636732075}","{235.25, 0.9868620177294792}"
"{235.75, 0.873118515321077}","{235.75, 0.9513598080940038}"
"{236.25, 0.8104708325224308}","{236.25, 0.9127658700165451}"
"{236.75, 0.7671860559755136}","{236.75, 0.8655542881739519}"
"{237.25, 0.7170462873816895}","{237.25, 0.8436739589232167}"
"{237.75, 0.6399056189722638}","{237.75, 0.7809292486614955}"
"{238.25, 0.61958664667937}","{238.25, 0.7685021599842509}"
"{238.75, 0.5834728176227282}","{238.75, 0.721757603471779}"
"{239.25, 0.5722246052502048}","{239.25, 0.6946434005588304}"
"{239.75, 0.5449193646243371}","{239.75, 0.6849834080311739}"
"{240.25, 0.5306128185800169}","{240.25, 0.6803729796931165}"
"{240.75, 0.5220002294016509}","{240.75, 0.6571488118119688}"
"{241.25, 0.5137116252751853}","{241.25, 0.6399164684911179}"
"{241.75, 0.5097736942714792}","{241.75, 0.6091777467855257}"
"{242.25, 0.4940779681750154}","{242.25, 0.5975350177955182}"
"{242.75, 0.4864710315984181}","{242.75, 0.600137932635433}"
"{243.25, 0.4891910514930801}","{243.25, 0.6061036586013443}"
"{243.75, 0.46678406961311825}","{243.75, 0.5913965784106799}"
"{244.25, 0.4743752111225146}","{244.25, 0.594220061405549}"
"{244.75, 0.46971291562592576}","{244.75, 0.5983731744418626}"
"{245.25, 0.46421859532090953}","{245.25, 0.5815409010788052}"
"{245.75, 0.4573311393163664}","{245.75, 0.5781339466214986}"
"{246.25, 0.44100731348769245}","{246.25, 0.6040665766441882}"
"{246.75, 0.42897867789444405}","{246.75, 0.5928677994197662}"
"{247.25, 0.43036393335147405}","{247.25, 0.6131343153454467}"
"{247.75, 0.4132102245467464}","{247.75, 0.5907004334941911}"
"{248.25, 0.39374339787989326}","{248.25, 0.618382709235525}"
"{248.75, 0.39253401816001804}","{248.75, 0.6320979141320113}"
"{249.25, 0.38895694115472496}","{249.25, 0.6396123060481836}"
"{249.75, 0.3509914270220185}","{249.75, 0.6238765461637352}"
"{250.25, 0.3623849423544534}","{250.25, 0.6228511461062559}"
"{250.75, 0.3550048364581093}","{250.75, 0.6240116862846598}"
"{251.25, 0.33228582631133907}","{251.25, 0.6414990590112732}"
"{251.75, 0.3592627809898644}","{251.75, 0.6795625959812197}"
"{252.25, 0.3269719098425684}","{252.25, 0.6541433538991235}"
"{252.75, 0.33678641860089686}","{252.75, 0.6522024682037059}"
"{253.25, 0.35246878010093585}","{253.25, 0.664527626423486}"
"{253.75, 0.3406712513642837}","{253.75, 0.707636743939516}"
"{254.25, 0.34670688986730436}","{254.25, 0.723462919815847}"
"{254.75, 0.3401559179296251}","{254.75, 0.6909045782455875}"
"{255.25, 0.36538543028721365}","{255.25, 0.7225632520000514}"
"{255.75, 0.379634800578715}","{255.75, 0.7384815905709934}"
"{256.25, 0.3782167114114254}","{256.25, 0.7366164329788568}"
"{256.75, 0.3881854894024142}","{256.75, 0.7392335631779361}"
"{257.25, 0.403119082028908}","{257.25, 0.7418405396247696}"
"{257.75, 0.41030169182321324}","{257.75, 0.7308520221023677}"
"{258.25, 0.4135500439542111}","{258.25, 0.7629138923425793}"
"{258.75, 0.4368184772703453}","{258.75, 0.7381826681331864}"
"{259.25, 0.4657674253481533}","{259.25, 0.7745389606429802}"
"{259.75, 0.4684887012399126}","{259.75, 0.7646252706579676}"
"{260.25, 0.48844343888024744}","{260.25, 0.8012119018944107}"
"{260.75, 0.510723315038493}","{260.75, 0.7759672071330851}"
"{261.25, 0.5226645261648499}","{261.25, 0.7698774031614669}"
"{261.75, 0.5199402079732951}","{261.75, 0.7688276403994692}"
"{262.25, 0.5265121874954405}","{262.25, 0.8051277846798839}"
"{262.75, 0.549477319738497}","{262.75, 0.8092210600309456}"
"{263.25, 0.5641618838345376}","{263.25, 0.8039457755482474}"
"{263.75, 0.5795822959063824}","{263.75, 0.8053289204135862}"
"{264.25, 0.6038969353495061}","{264.25, 0.813953950645613}"
"{264.75, 0.6240463269223024}","{264.75, 0.8084929065902083}"
"{265.25, 0.6215606179858016}","{265.25, 0.8102722513933528}"
"{265.75, 0.6287717549052533}","{265.75, 0.7922791141111882}"
"{266.25, 0.6686225863975781}","{266.25, 0.809289757797791}"
"{266.75, 0.6523730741857383}","{266.75, 0.7969041154140665}"
"{267.25, 0.6701609422206816}","{267.25, 0.8175279154355908}"
"{267.75, 0.6557882460969178}","{267.75, 0.7849415831223517}"
"{268.25, 0.6676673201099571}","{268.25, 0.7932721922911357}"
"{268.75, 0.6729001382073272}","{268.75, 0.7759183042482541}"
"{269.25, 0.6779843438231459}","{269.25, 0.7864702009931126}"
"{269.75, 0.6667989308045705}","{269.75, 0.7742642688977864}"
"{270.25, 0.6832044345925935}","{270.25, 0.7621034187315889}"
"{270.75, 0.6642121867333007}","{270.75, 0.7609007182683162}"
"{271.25, 0.6641444498227113}","{271.25, 0.7679732349030598}"
"{271.75, 0.6799523315359609}","{271.75, 0.7494475440471977}"
"{272.25, 0.6804949508411311}","{272.25, 0.7420440609087001}"
"{272.75, 0.6722340381183006}","{272.75, 0.7334639564814739}"
"{273.25, 0.6708788877337899}","{273.25, 0.74133592583545}"
"{273.75, 0.6677493693247663}","{273.75, 0.7515778442583702}"
"{274.25, 0.6645043791036449}","{274.25, 0.7428277090989139}"
"{274.75, 0.6777333101019762}","{274.75, 0.7223588340177222}"
"{275.25, 0.6617153652311092}","{275.25, 0.7178682202292466}"
"{275.75, 0.6650599323591203}","{275.75, 0.7310550731048923}"
"{276.25, 0.6561757073033164}","{276.25, 0.7384498974429968}"
"{276.75, 0.6549923426366139}","{276.75, 0.7385022311138442}"
"{277.25, 0.6504249549320873}","{277.25, 0.7665807583663046}"
"{277.75, 0.6434939187586071}","{277.75, 0.7646122120781543}"
"{278.25, 0.6622213140119468}","{278.25, 0.7429846440893819}"
"{278.75, 0.6337004797673473}","{278.75, 0.764622442002662}"
"{279.25, 0.6412894973413172}","{279.25, 0.7936292912938507}"
"{279.75, 0.6453690049059176}","{279.75, 0.7951474839123582}"
"{280.25, 0.6417366185268313}","{280.25, 0.7898261734538912}"
"{280.75, 0.6418350564915253}","{280.75, 0.820192814845542}"
"{281.25, 0.6591288874451924}","{281.25, 0.8372211321331621}"
"{281.75, 0.6383261493410389}","{281.75, 0.8310766801612666}"
"{282.25, 0.6496479254309374}","{282.25, 0.837362197395707}"
"{282.75, 0.6509622555647563}","{282.75, 0.8840746486096532}"
"{283.25, 0.6361801220712968}","{283.25, 0.857980985886265}"
"{283.75, 0.6642451873977521}","{283.75, 0.8715145224438019}"
"{284.25, 0.6529190392605766}","{284.25, 0.8978991685000604}"
"{284.75, 0.665093549108081}","{284.75, 0.9105465719757154}"
"{285.25, 0.7017431617373386}","{285.25, 0.9085696281326932}"
"{285.75, 0.6884626165924306}","{285.75, 0.9008543460912256}"
"{286.25, 0.7009976775857254}","{286.25, 0.9164892252116285}"
"{286.75, 0.706936649498797}","{286.75, 0.900199151535123}"
"{287.25, 0.7221820565964813}","{287.25, 0.9571214709785406}"
"{287.75, 0.7302402514551931}","{287.75, 0.9248423615355955}"
"{288.25, 0.7534801676504478}","{288.25, 0.9657673191571146}"
"{288.75, 0.759648861281368}","{288.75, 0.9341534260008696}"
"{289.25, 0.7600221180555855}","{289.25, 0.9703803974516982}"
"{289.75, 0.7913766654298805}","{289.75, 0.9704085892774228}"
"{290.25, 0.7919338384163671}","{290.25, 0.9451717694950893}"
"{290.75, 0.7900955945925645}","{290.75, 0.9450549206824074}"
"{291.25, 0.832467584689026}","{291.25, 0.9783842962163917}"
"{291.75, 0.8379607560489633}","{291.75, 0.9605788417238774}"
"{292.25, 0.8449829692909622}","{292.25, 0.9594999969919348}"
"{292.75, 0.8824091376650457}","{292.75, 0.9810441806224093}"
"{293.25, 0.8691601537131574}","{293.25, 1.0047544453360795}"
"{293.75, 0.8984815592305392}","{293.75, 0.9967128809857584}"
"{294.25, 0.9255749118857456}","{294.25, 1.0188282405842501}"
"{294.75, 0.9234171999488022}","{294.75, 1.0044772827679316}"
"{295.25, 0.9232703062340708}","{295.25, 1.0344750714550985}"
"{295.75, 0.9300655742560822}","{295.75, 1.0286581596523596}"
"{296.25, 0.928733402429972}","{296.25, 1.036346282824948}"
"{296.75, 0.9519129563910871}","{296.75, 1.0364472716985624}"
"{297.25, 0.9531239491353021}","{297.25, 1.073554339199011}"
"{297.75, 0.9801583521407411}","{297.75, 1.1039200870947514}"
"{298.25, 0.9613673135503272}","{298.25, 1.0930812544324402}"
"{298.75, 0.9730392660642878}","{298.75, 1.1507912030386822}"
"{299.25, 0.9845559980570073}","{299.25, 1.1697202911525504}"
"{299.75, 0.9776924811934953}","{299.75, 1.1542615681851913}"
"{300.25, 0.9856863360492408}","{300.25, 1.1466920711065958}"
"{300.75, 0.9980503528778023}","{300.75, 1.1526136642290137}"
"{301.25, 1.0066770481678176}","{301.25, 1.173230979940831}"
"{301.75, 0.9934797664830631}","{301.75, 1.1638539641051047}"
"{302.25, 0.9970198261228176}","{302.25, 1.2111831060280385}"
"{302.75, 1.0181339531489655}","{302.75, 1.2167785395066013}"
"{303.25, 1.0127860034084761}","{303.25, 1.2005181058019858}"
"{303.75, 1.0239525166295702}","{303.75, 1.227013342886391}"
"{304.25, 1.0238737613318822}","{304.25, 1.232555262766363}"
"{304.75, 1.0525702368828103}","{304.75, 1.2449033677462307}"
"{305.25, 1.0495949482369136}","{305.25, 1.2545216731131217}"
"{305.75, 1.0508404760446035}","{305.75, 1.2070070942249775}"
"{306.25, 1.0911699862793833}","{306.25, 1.2271996885249643}"
"{306.75, 1.0677266465335231}","{306.75, 1.205041282017102}"
"{307.25, 1.0900027836322057}","{307.25, 1.188120618649883}"
"{307.75, 1.1145812313027676}","{307.75, 1.230653438777565}"
"{308.25, 1.123952547421022}","{308.25, 1.197056205338327}"
"{308.75, 1.1339698168963213}","{308.75, 1.211783699249208}"
"{309.25, 1.1374281504836592}","{309.25, 1.1710692569545762}"
"{309.75, 1.1832298425211365}","{309.75, 1.1608773555007146}"
"{310.25, 1.1798678631047874}","{310.25, 1.1475428833298533}"
"{310.75, 1.2119040136611272}","{310.75, 1.1257972062296682}"
"{311.25, 1.2325450353824774}","{311.25, 1.1461478771599853}"
"{311.75, 1.2653988764172603}","{311.75, 1.154319601557598}"
"{312.25, 1.2802045223298244}","{312.25, 1.1030448562826416}"
"{312.75, 1.2956305249708688}","{312.75, 1.1082842686039056}"
"{313.25, 1.2966763764454172}","{313.25, 1.0923655498193985}"
"{313.75, 1.3346539762110483}","{313.75, 1.0958608353521972}"
"{314.25, 1.366420219262421}","{314.25, 1.0819282697936716}"
"{314.75, 1.3765256566654662}","{314.75, 1.0362178054826434}"
"{315.25, 1.4132028933981755}","{315.25, 1.0581886794250803}"
"{315.75, 1.4118502981185113}","{315.75, 1.049235316279812}"
"{316.25, 1.4368017055974198}","{316.25, 1.0250802578506284}"
"{316.75, 1.4534344170723081}","{316.75, 1.0217367362950442}"
"{317.25, 1.4567417597111245}","{317.25, 1.0515281684604911}"
"{317.75, 1.4792050722517784}","{317.75, 1.0259330889339435}"
"{318.25, 1.5165788986872133}","{318.25, 1.0109091993533261}"
"{318.75, 1.5239206090414585}","{318.75, 1.0010837440493205}"
"{319.25, 1.5351636568212883}","{319.25, 0.995575116477946}"
"{319.75, 1.5328756742146281}","{319.75, 1.0048048512914654}"
"{320.25, 1.5278781141054727}","{320.25, 0.9842675650444378}"
"{320.75, 1.5739992787506316}","{320.75, 0.9757392496221073}"
"{321.25, 1.5631034878124737}","{321.25, 0.9745637058523218}"
"{321.75, 1.587610679499156}","{321.75, 0.9921043404339978}"
"{322.25, 1.587959045186111}","{322.25, 0.9562576099064293}"
"{322.75, 1.6029709401881809}","{322.75, 0.9595269340569429}"
"{323.25, 1.5788553553243847}","{323.25, 0.9511026838214991}"
"{323.75, 1.5768507105038445}","{323.75, 0.9318842775621254}"
"{324.25, 1.5848339231730562}","{324.25, 0.951550047902591}"
"{324.75, 1.5832549108066816}","{324.75, 0.9487388912799792}"
"{325.25, 1.638497988072872}","{325.25, 0.9469460812644208}"
"{325.75, 1.5950685116642076}","{325.75, 0.9286920003872948}"
"{326.25, 1.5826004420993929}","{326.25, 0.9316329442881334}"
"{326.75, 1.5892357626955358}","{326.75, 0.9047472723025853}"
"{327.25, 1.5802177532429902}","{327.25, 0.9112282155868241}"
"{327.75, 1.5684663931271872}","{327.75, 0.8994859306450292}"
"{328.25, 1.6035073742025665}","{328.25, 0.9084564187326357}"
"{328.75, 1.5662433503756215}","{328.75, 0.8822687489710965}"
"{329.25, 1.5431507656565695}","{329.25, 0.8882457339531463}"
"{329.75, 1.55527374592129}","{329.75, 0.8869009258764832}"
"{330.25, 1.552711848204376}","{330.25, 0.8555608587784322}"
"{330.75, 1.5263770955466847}","{330.75, 0.8799206984178252}"
"{331.25, 1.5355287154589778}","{331.25, 0.8452155274860492}"
"{331.75, 1.527133297912123}","{331.75, 0.8640728206904946}"
"{332.25, 1.5375132726332459}","{332.25, 0.8637629148771853}"
"{332.75, 1.5277803695846748}","{332.75, 0.8392726227551588}"
"{333.25, 1.5195387279134647}","{333.25, 0.8299669223046936}"
"{333.75, 1.4884845487257161}","{333.75, 0.8190489963207822}"
"{334.25, 1.502921058093181}","{334.25, 0.8170068139746863}"
"{334.75, 1.473335881730617}","{334.75, 0.8143166535483971}"
"{335.25, 1.4711417851088033}","{335.25, 0.8145734355260371}"
"{335.75, 1.4539236328493843}","{335.75, 0.8107536762617089}"
"{336.25, 1.4397582636990884}","{336.25, 0.7934337698768026}"
"{336.75, 1.4203639547088058}","{336.75, 0.7688505737236573}"
"{337.25, 1.3971055129583263}","{337.25, 0.8048806949650504}"
"{337.75, 1.3736066935130797}","{337.75, 0.7751671072773653}"
"{338.25, 1.3669489922991023}","{338.25, 0.7858363874628649}"
"{338.75, 1.3586670355876915}","{338.75, 0.7820927602602564}"
"{339.25, 1.3451772985242927}","{339.25, 0.7706152746935299}"
"{339.75, 1.3207660686801024}","{339.75, 0.7783441470755192}"
"{340.25, 1.2955058663976338}","{340.25, 0.754839988457911}"
"{340.75, 1.2835979337915808}","{340.75, 0.7731717224616756}"
"{341.25, 1.270194981297945}","{341.25, 0.7438088357070242}"
"{341.75, 1.2538777742854805}","{341.75, 0.7507308401011593}"
"{342.25, 1.2293710119582928}","{342.25, 0.7414787757658348}"
"{342.75, 1.231337404514014}","{342.75, 0.7362463247604243}"
"{343.25, 1.2192038209066312}","{343.25, 0.726882769844888}"
"{343.75, 1.1996129652085736}","{343.75, 0.7247123244008714}"
"{344.25, 1.18917824217261}","{344.25, 0.7109403364713254}"
"{344.75, 1.178369914870573}","{344.75, 0.7067351102961094}"
"{345.25, 1.1890655882696788}","{345.25, 0.7015907372659771}"
"{345.75, 1.179496623968125}","{345.75, 0.6956696085128548}"
"{346.25, 1.1742776268108854}","{346.25, 0.6845484429888952}"
"{346.75, 1.138157999588401}","{346.75, 0.6862465058339376}"
"{347.25, 1.1423349488980694}","{347.25, 0.6795847811533658}"
"{347.75, 1.0952552117437853}","{347.75, 0.6612935957385395}"
"{348.25, 1.1042789956899328}","{348.25, 0.6754355232362896}"
"{348.75, 1.097209027404593}","{348.75, 0.6739976552672952}"
"{349.25, 1.0902589315046551}","{349.25, 0.6800873351911353}"
"{349.75, 1.0867122150476831}","{349.75, 0.6634650239471516}"
"{350.25, 1.0701576282923833}","{350.25, 0.6647073230366327}"
"{350.75, 1.0619856979749984}","{350.75, 0.6431600228886568}"
"{351.25, 1.042936946272756}","{351.25, 0.6450510413410682}"
"{351.75, 1.0359153116436222}","{351.75, 0.6410229087944618}"
"{352.25, 1.0379053365838675}","{352.25, 0.6522359117853218}"
"{352.75, 1.0169981428017763}","{352.75, 0.6531749423451698}"
"{353.25, 1.0198960607361778}","{353.25, 0.6300915945570309}"
"{353.75, 1.0153079992325535}","{353.75, 0.6469981949117422}"
"{354.25, 1.0036586251402835}","{354.25, 0.6349601903838304}"
"{354.75, 0.9829173363344387}","{354.75, 0.6294371605489516}"
"{355.25, 1.0018171504004407}","{355.25, 0.652437185087935}"
"{355.75, 0.9778101169545809}","{355.75, 0.6476745217795865}"
"{356.25, 0.988066283406578}","{356.25, 0.6260222992087384}"
"{356.75, 0.9832686008468395}","{356.75, 0.6286754290736143}"
"{357.25, 0.9814072135830357}","{357.25, 0.619368946391789}"
"{357.75, 0.9491954481094683}","{357.75, 0.5953985766791872}"
"{358.25, 0.9880959005677278}","{358.25, 0.604806765328288}"
"{358.75, 0.96459950851771}","{358.75, 0.6173932286850633}"
"{359.25, 0.962774416794805}","{359.25, 0.6051065372396552}"
"{359.75, 0.9771122027046852}","{359.75, 0.6027449956607958}"
"{360.25, 0.954405067002101}","{360.25, 0.5871695674762007}"
"{360.75, 0.965723695904795}","{360.75, 0.5977380265779875}"
"{361.25, 0.9669904102519846}","{361.25, 0.587213359392873}"
"{361.75, 0.9645010797094768}","{361.75, 0.5868568402637303}"
"{362.25, 0.9734529118712805}","{362.25, 0.5550680982841231}"
"{362.75, 0.9834355975838956}","{362.75, 0.5454001909254966}"
"{363.25, 0.9723099110922014}","{363.25, 0.5469110858563867}"
"{363.75, 0.9571957522393523}","{363.75, 0.5309599654812032}"
"{364.25, 0.9658218347180336}","{364.25, 0.5240701298962606}"
"{364.75, 0.9474179270480743}","{364.75, 0.5144975950198758}"
"{365.25, 0.9567008806696676}","{365.25, 0.5179909348398761}"
"{365.75, 0.9702410629210878}","{365.75, 0.5083031587989459}"
"{366.25, 0.9602697969109001}","{366.25, 0.49804390611968025}"
"{366.75, 0.9528882300985084}","{366.75, 0.4948282533020072}"
"{367.25, 0.9635349632477065}","{367.25, 0.49624240637383477}"
"{367.75, 0.9579673857288934}","{367.75, 0.49482430115990633}"
"{368.25, 0.9443804419505585}","{368.25, 0.48776087576468136}"
"{368.75, 0.9293199722837975}","{368.75, 0.48487348628655597}"
"{369.25, 0.9422976740023294}","{369.25, 0.460199656638574}"
"{369.75, 0.9224795447062649}","{369.75, 0.4598743050880108}"
"{370.25, 0.9282864634564013}","{370.25, 0.4611762944539462}"
"{370.75, 0.9255340604667246}","{370.75, 0.46173647094083825}"
"{371.25, 0.9332902171319749}","{371.25, 0.4640646913391157}"
"{371.75, 0.8983282597804152}","{371.75, 0.45534182012204194}"
"{372.25, 0.9226511563676446}","{372.25, 0.4489954216253661}"
"{372.75, 0.9189872154618983}","{372.75, 0.46631208798980917}"
"{373.25, 0.9064735115277768}","{373.25, 0.4454473206027312}"
"{373.75, 0.9129925798852155}","{373.75, 0.4608182492895173}"
"{374.25, 0.8939165749967953}","{374.25, 0.4629827745354126}"
"{374.75, 0.8848301867932987}","{374.75, 0.4579832605035374}"
"{375.25, 0.9131511493474418}","{375.25, 0.44949562540859583}"
"{375.75, 0.8683973607947267}","{375.75, 0.44583861227898225}"
"{376.25, 0.8856555576144107}","{376.25, 0.4548502870004289}"
"{376.75, 0.8845741198939048}","{376.75, 0.45671775260788194}"
"{377.25, 0.8790665334032984}","{377.25, 0.4677228559842195}"
"{377.75, 0.8829727162423494}","{377.75, 0.4543508750942702}"
"{378.25, 0.8743528518237532}","{378.25, 0.46286951455176967}"
"{378.75, 0.8582194137035419}","{378.75, 0.45300830400913805}"
"{379.25, 0.8728764745650276}","{379.25, 0.4814274132855086}"
"{379.75, 0.8506458896129162}","{379.75, 0.47084690285689296}"
"{380.25, 0.8465078696500006}","{380.25, 0.44920795896858146}"
"{380.75, 0.8476832953078702}","{380.75, 0.46889295414888826}"
"{381.25, 0.8628251926559742}","{381.25, 0.48321319305525456}"
"{381.75, 0.8633379057479519}","{381.75, 0.4904687845994446}"
"{382.25, 0.8601155853776322}","{382.25, 0.49670284760086414}"
"{382.75, 0.8389851339839672}","{382.75, 0.4914776262187478}"
"{383.25, 0.8621431766513341}","{383.25, 0.49755127829490076}"
"{383.75, 0.8474147930831479}","{383.75, 0.4873452598030039}"
"{384.25, 0.8653379284191606}","{384.25, 0.5013873802482418}"
"{384.75, 0.8696433273949983}","{384.75, 0.4927681216784283}"
"{385.25, 0.8674318265580091}","{385.25, 0.5076194753044635}"
"{385.75, 0.8558410378014716}","{385.75, 0.5018529995955613}"
"{386.25, 0.8528419844317275}","{386.25, 0.4813601342228394}"
"{386.75, 0.8784730558559131}","{386.75, 0.5004154987354389}"
"{387.25, 0.87455363899819}","{387.25, 0.49001515539050117}"
"{387.75, 0.8785445750033997}","{387.75, 0.5051980112020223}"
"{388.25, 0.8751731093987551}","{388.25, 0.48128092206958056}"
"{388.75, 0.8633035284252715}","{388.75, 0.47615605339421807}"
"{389.25, 0.8875941800071282}","{389.25, 0.4852502095369189}"
"{389.75, 0.8769002024393574}","{389.75, 0.48856170917059805}"
"{390.25, 0.8596326982602442}","{390.25, 0.49200502635720755}"
"{390.75, 0.8863293577664886}","{390.75, 0.4791864355613755}"
"{391.25, 0.867848266721584}","{391.25, 0.49354779379125135}"
"{391.75, 0.8792713057950483}","{391.75, 0.48439356660740923}"
"{392.25, 0.8658160898413716}","{392.25, 0.477356315502175}"
"{392.75, 0.8598403620062784}","{392.75, 0.46573674620592065}"
"{393.25, 0.8521978993239466}","{393.25, 0.47113194008606135}"
"{393.75, 0.8550071284703269}","{393.75, 0.47206395105082183}"
"{394.25, 0.8407678429381142}","{394.25, 0.4611895915803833}"
"{394.75, 0.829033783080842}","{394.75, 0.4575548859974404}"
"{395.25, 0.8221734591315781}","{395.25, 0.4688895025084396}"
"{395.75, 0.8202563847687246}","{395.75, 0.48116392934616053}"
"{396.25, 0.8008615353373989}","{396.25, 0.4820774248209889}"
"{396.75, 0.7910793562747723}","{396.75, 0.47043091660200587}"
"{397.25, 0.776414411287393}","{397.25, 0.4517847022332854}"
"{397.75, 0.7586355192658442}","{397.75, 0.4675978684716917}"
"{398.25, 0.7558486073391051}","{398.25, 0.4671490164946633}"
"{398.75, 0.728624063069842}","{398.75, 0.46271943015877415}"
"{399.25, 0.7313748190726997}","{399.25, 0.4658432798466339}"
"{399.75, 0.7081676498906709}","{399.75, 0.47183553560090263}"
"{400.25, 0.7081538511663343}","{400.25, 0.45797806588861706}"
"{400.75, 0.6799951667953441}","{400.75, 0.44675093244890085}"
"{401.25, 0.6913818839763279}","{401.25, 0.4782609225429992}"
"{401.75, 0.677871432400681}","{401.75, 0.47003467982146896}"
"{402.25, 0.6684620713031502}","{402.25, 0.4539343518186077}"
"{402.75, 0.6620148749016915}","{402.75, 0.47512246385005047}"
"{403.25, 0.6375408521934616}","{403.25, 0.4574264106050505}"
"{403.75, 0.6497718844012034}","{403.75, 0.47218425191820035}"
"{404.25, 0.6427688587182305}","{404.25, 0.471600948333485}"
"{404.75, 0.6058517659011886}","{404.75, 0.4693958132908411}"
"{405.25, 0.6372331416586056}","{405.25, 0.46935780695052254}"
"{405.75, 0.6368778442367096}","{405.75, 0.4836234907072813}"
"{406.25, 0.6329243379735541}","{406.25, 0.4617347465629778}"
"{406.75, 0.634372534896223}","{406.75, 0.486474203446409}"
"{407.25, 0.6246190017828025}","{407.25, 0.47821440704232526}"
"{407.75, 0.6294035490268484}","{407.75, 0.48098568201513087}"
"{408.25, 0.6269281734987657}","{408.25, 0.48468897701140917}"
"{408.75, 0.6288024637145051}","{408.75, 0.4792745946215431}"
"{409.25, 0.6252280173755583}","{409.25, 0.49755371870869614}"
"{409.75, 0.6261652360571023}","{409.75, 0.4894643767643718}"
"{410.25, 0.6170020782122547}","{410.25, 0.49407354765135947}"
"{410.75, 0.624727400587503}","{410.75, 0.5014707895547977}"
"{411.25, 0.6081388802481634}","{411.25, 0.49766654815273254}"
"{411.75, 0.6002991642342631}","{411.75, 0.5107594412925818}"
"{412.25, 0.608776666043185}","{412.25, 0.5019062113838011}"
"{412.75, 0.6093052628892153}","{412.75, 0.5192072157048708}"
"{413.25, 0.599049522273658}","{413.25, 0.5153999296365079}"
"{413.75, 0.6086758089951254}","{413.75, 0.5129251707146958}"
"{414.25, 0.6015550176667323}","{414.25, 0.5160076909107054}"
"{414.75, 0.5918492857840854}","{414.75, 0.529115924104644}"
"{415.25, 0.5757952566869032}","{415.25, 0.5247876119004664}"
"{415.75, 0.5919346861192115}","{415.75, 0.5361417360156294}"
"{416.25, 0.5739118070196733}","{416.25, 0.5341830966586744}"
"{416.75, 0.5715533555476041}","{416.75, 0.5391924062218035}"
"{417.25, 0.5657796727329001}","{417.25, 0.5520632195481269}"
"{417.75, 0.5468526622331146}","{417.75, 0.5507479113564142}"
"{418.25, 0.5537742501657839}","{418.25, 0.5633123677104654}"
"{418.75, 0.550619690630618}","{418.75, 0.5643403785047283}"
"{419.25, 0.5583506862690025}","{419.25, 0.568108533118415}"
"{419.75, 0.5540370327674858}","{419.75, 0.5623452888664568}"
"{420.25, 0.5465856692341159}","{420.25, 0.5723607432895219}"
"{420.75, 0.5361732540980214}","{420.75, 0.5681677486325155}"
"{421.25, 0.5409095061104948}","{421.25, 0.5593054036238778}"
"{421.75, 0.5455519945890417}","{421.75, 0.5781170757770628}"
"{422.25, 0.5510079934133155}","{422.25, 0.5766552808872352}"
"{422.75, 0.5439336281667331}","{422.75, 0.5727360656450652}"
"{423.25, 0.5362179205582928}","{423.25, 0.5721896377418877}"
"{423.75, 0.5363253799055043}","{423.75, 0.581723220885547}"
"{424.25, 0.5586711101781}","{424.25, 0.5846521819833173}"
"{424.75, 0.5421950901999254}","{424.75, 0.5644992682444596}"
"{425.25, 0.5580957196395022}","{425.25, 0.5792874194616605}"
"{425.75, 0.5522894135397144}","{425.75, 0.5809228494721823}"
"{426.25, 0.5527857951999104}","{426.25, 0.5684241298430722}"
"{426.75, 0.5588285097518085}","{426.75, 0.5680155314847153}"
"{427.25, 0.5683609716498766}","{427.25, 0.5603029324642764}"
"{427.75, 0.5879635724193886}","{427.75, 0.5750096541188422}"
"{428.25, 0.563783532776504}","{428.25, 0.568201894741121}"
"{428.75, 0.5979619235889355}","{428.75, 0.5706050631873397}"
"{429.25, 0.5809638640404275}","{429.25, 0.5701963043396856}"
"{429.75, 0.6046733191549628}","{429.75, 0.575776880893964}"
"{430.25, 0.6008965534938061}","{430.25, 0.5648001093893703}"
"{430.75, 0.6163646844026336}","{430.75, 0.5872805636144867}"
"{431.25, 0.6395471178939233}","{431.25, 0.5727607396337463}"
"{431.75, 0.6230024523169392}","{431.75, 0.5841463832051123}"
"{432.25, 0.6347669481348368}","{432.25, 0.5879051333005952}"
"{432.75, 0.6446539167413391}","{432.75, 0.577483825471252}"
"{433.25, 0.6637592919805694}","{433.25, 0.5861705793898017}"
"{433.75, 0.6598646686208506}","{433.75, 0.5809510588512233}"
"{434.25, 0.671773169260822}","{434.25, 0.5854527541182749}"
"{434.75, 0.6811717885498495}","{434.75, 0.583016923456405}"
"{435.25, 0.6717513205071071}","{435.25, 0.5934187177930114}"
"{435.75, 0.6841645356757127}","{435.75, 0.6073151506230234}"
"{436.25, 0.689127343771173}","{436.25, 0.6041095599079744}"
"{436.75, 0.7053186216258441}","{436.75, 0.5930128210137142}"
"{437.25, 0.7155807372211814}","{437.25, 0.5989726420035855}"
"{437.75, 0.7182637883865772}","{437.75, 0.6229313362278374}"
"{438.25, 0.7184780067059181}","{438.25, 0.6048542179527205}"
"{438.75, 0.7230561014245002}","{438.75, 0.6180187143206755}"
"{439.25, 0.7192220293403968}","{439.25, 0.6239229978704256}"
"{439.75, 0.7264015506331745}","{439.75, 0.591088659925454}"
"{440.25, 0.7330902905017194}","{440.25, 0.6089502996973782}"
"{440.75, 0.7348663426490317}","{440.75, 0.619317289844577}"
"{441.25, 0.7533658095417164}","{441.25, 0.6309017674726486}"
"{441.75, 0.751253046888553}","{441.75, 0.6238667634815529}"
"{442.25, 0.7391470084222919}","{442.25, 0.6348008622132786}"
"{442.75, 0.7622972015070508}","{442.75, 0.6267879265563864}"
"{443.25, 0.7706283182233075}","{443.25, 0.6270699765938301}"
"{443.75, 0.7728208818427227}","{443.75, 0.6248834476355203}"
"{444.25, 0.7712467187659849}","{444.25, 0.6405743144169945}"
"{444.75, 0.7657619531723192}","{444.75, 0.6334527287964049}"
"{445.25, 0.7835133921044887}","{445.25, 0.6475000168513524}"
"{445.75, 0.7905243468786376}","{445.75, 0.6330159802008016}"
"{446.25, 0.7716169954238363}","{446.25, 0.6413878065808447}"
"{446.75, 0.7811194202933762}","{446.75, 0.6518245959959199}"
"{447.25, 0.7930916839845459}","{447.25, 0.6447302104298256}"
"{447.75, 0.7843533881547262}","{447.75, 0.6530609551482487}"
"{448.25, 0.7925671039155957}","{448.25, 0.6550208261425743}"
"{448.75, 0.793314304408915}","{448.75, 0.6534376433440686}"
"{449.25, 0.7904948666781297}","{449.25, 0.6664845621515214}"
"{449.75, 0.7941070059089016}","{449.75, 0.6748758966387263}"
"{450.25, 0.7852613940070593}","{450.25, 0.6775325796979557}"
"{450.75, 0.8050921223017825}","{450.75, 0.6664557951904292}"
"{451.25, 0.7980285297090307}","{451.25, 0.6471518288569196}"
"{451.75, 0.8035431429187608}","{451.75, 0.6798915206622141}"
"{452.25, 0.8119710427859984}","{452.25, 0.6902800826006166}"
"{452.75, 0.8104601134763205}","{452.75, 0.6786333781276757}"
"{453.25, 0.7897484376400763}","{453.25, 0.6786104548480218}"
"{453.75, 0.8172698978144598}","{453.75, 0.6806391539497357}"
"{454.25, 0.803801134035493}","{454.25, 0.6862798322813006}"
"{454.75, 0.7918166565572576}","{454.75, 0.6810707150295082}"
"{455.25, 0.8140446808368926}","{455.25, 0.6995688784848129}"
"{455.75, 0.8122358323452415}","{455.75, 0.6901513059977035}"
"{456.25, 0.8085231499884089}","{456.25, 0.6778738683066478}"
"{456.75, 0.8093922863357078}","{456.75, 0.6928380659519595}"
"{457.25, 0.8015028427082769}","{457.25, 0.6722014572444316}"
"{457.75, 0.8080823902215076}","{457.75, 0.6754157139820897}"
"{458.25, 0.8107726627903309}","{458.25, 0.6654783038289664}"
"{458.75, 0.7994162526744417}","{458.75, 0.6641569424911459}"
"{459.25, 0.8171212326499011}","{459.25, 0.6739274957766276}"
"{459.75, 0.8187326776053654}","{459.75, 0.6640240893699184}"
"{460.25, 0.8198110802647613}","{460.25, 0.6605670001908246}"
"{460.75, 0.8177888872674823}","{460.75, 0.6527199844554055}"
"{461.25, 0.8170543260411679}","{461.25, 0.6475018146388057}"
"{461.75, 0.8240125397723804}","{461.75, 0.6600837517706092}"
"{462.25, 0.8053461316619456}","{462.25, 0.642904039504262}"
"{462.75, 0.8232119086732494}","{462.75, 0.6483636117017647}"
"{463.25, 0.8375818061872806}","{463.25, 0.6320610406567436}"
"{463.75, 0.8224898056500415}","{463.75, 0.6253581647246058}"
"{464.25, 0.8384045219422924}","{464.25, 0.6235058330051033}"
"{464.75, 0.8281388000866672}","{464.75, 0.6172978680092656}"
"{465.25, 0.8331618963695312}","{465.25, 0.6052181854465989}"
"{465.75, 0.8372023797228567}","{465.75, 0.5973971006018821}"
"{466.25, 0.8308541305683066}","{466.25, 0.5852471681363233}"
"{466.75, 0.8465255515160239}","{466.75, 0.5971744698386305}"
"{467.25, 0.8325056414354631}","{467.25, 0.5782532859700753}"
"{467.75, 0.8282669959264926}","{467.75, 0.5747090107889493}"
"{468.25, 0.85318580090841}","{468.25, 0.5676638673847126}"
"{468.75, 0.8537622848133474}","{468.75, 0.5621524370408354}"
"{469.25, 0.8463239533093984}","{469.25, 0.5696062936995998}"
"{469.75, 0.8511314040700306}","{469.75, 0.5504652893578121}"
"{470.25, 0.8375661595200435}","{470.25, 0.5336939614349143}"
"{470.75, 0.8621949753407544}","{470.75, 0.5572074450844454}"
"{471.25, 0.8731766853485926}","{471.25, 0.5359325689250608}"
"{471.75, 0.8535790057243394}","{471.75, 0.5358294679195444}"
"{472.25, 0.8492846898262687}","{472.25, 0.5250584365543204}"
"{472.75, 0.8402857755165368}","{472.75, 0.5024949313765507}"
"{473.25, 0.8598523358094967}","{473.25, 0.5069402685764902}"
"{473.75, 0.8479214218049842}","{473.75, 0.5005106433453579}"
"{474.25, 0.8617855069430106}","{474.25, 0.5028702534345852}"
"{474.75, 0.8691663955153497}","{474.75, 0.5030332836787588}"
"{475.25, 0.8717696029521353}","{475.25, 0.48936874052586354}"
"{475.75, 0.8770752703195487}","{475.75, 0.4867830604781844}"
"{476.25, 0.8812731523790417}","{476.25, 0.48742239042930485}"
"{476.75, 0.9003611411790958}","{476.75, 0.48358065498601877}"
"{477.25, 0.8939470428651219}","{477.25, 0.48089440634553404}"
"{477.75, 0.8855785657409926}","{477.75, 0.47534815987464285}"
"{478.25, 0.8957200410674768}","{478.25, 0.463630235051844}"
"{478.75, 0.8878762791632867}","{478.75, 0.47961803035743966}"
"{479.25, 0.9011183106353137}","{479.25, 0.4739761889901222}"
"{479.75, 0.8956803223532116}","{479.75, 0.47017245106210515}"
"{480.25, 0.9001864372534347}","{480.25, 0.4556579448438037}"
"{480.75, 0.9137365390978122}","{480.75, 0.45677927459956374}"
"{481.25, 0.9256667782067389}","{481.25, 0.45823965219450247}"
"{481.75, 0.9248515939835958}","{481.75, 0.44639716246713274}"
"{482.25, 0.9146518698512758}","{482.25, 0.44570770208701216}"
"{482.75, 0.923009905012253}","{482.75, 0.4509184761623548}"
"{483.25, 0.9310624525676542}","{483.25, 0.43719381129989326}"
"{483.75, 0.9285175893834502}","{483.75, 0.4308557715573982}"
"{484.25, 0.9463267698975483}","{484.25, 0.4356133903366649}"
"{484.75, 0.9573472504549615}","{484.75, 0.42906409831835196}"
"{485.25, 0.9569358651011335}","{485.25, 0.41936835536007455}"
"{485.75, 0.9432641458322423}","{485.75, 0.4271670556981722}"
"{486.25, 0.9544686362243053}","{486.25, 0.42447580208217695}"
"{486.75, 0.9642909674269975}","{486.75, 0.42719042483598924}"
"{487.25, 0.9494389062842072}","{487.25, 0.43057383411140776}"
"{487.75, 0.9597459898165936}","{487.75, 0.41969114429320864}"
"{488.25, 0.9688196229917587}","{488.25, 0.4133172033838127}"
"{488.75, 0.966974605937145}","{488.75, 0.4275730188274107}"
"{489.25, 0.9578740388108873}","{489.25, 0.41907731792308595}"
"{489.75, 0.9634380564678249}","{489.75, 0.4226753859382766}"
"{490.25, 0.9722578750856079}","{490.25, 0.4174414304502681}"
"{490.75, 0.9770864018072918}","{490.75, 0.40931675645823673}"
"{491.25, 0.9923953972117207}","{491.25, 0.4190450525242775}"
"{491.75, 0.9712070044938446}","{491.75, 0.4329854392493564}"
"{492.25, 0.9919376059856341}","{492.25, 0.41986340478142586}"
"{492.75, 0.9804030429788969}","{492.75, 0.42166057146604125}"
"{493.25, 1.0010117527855515}","{493.25, 0.4325582504055295}"
"{493.75, 0.9897734347673375}","{493.75, 0.44210291329993817}"
"{494.25, 1.001947407138073}","{494.25, 0.4295787189023}"
"{494.75, 0.9994578825034661}","{494.75, 0.4356757283706498}"
"{495.25, 1.0032308288824932}","{495.25, 0.43877482429969494}"
"{495.75, 1.0192877486994056}","{495.75, 0.44440841432980144}"
"{496.25, 1.0058422541111842}","{496.25, 0.4455060785688355}"
"{496.75, 1.0041999821869396}","{496.75, 0.4628075155165863}"
"{497.25, 1.0116643784596602}","{497.25, 0.4637743582134533}"
"{497.75, 1.0114886285256863}","{497.75, 0.45384693401618714}"
"{498.25, 1.0069803292847923}","{498.25, 0.48449738519545305}"
"{498.75, 1.019865124812788}","{498.75, 0.47841220077169866}"
"{499.25, 1.032933374870018}","{499.25, 0.47924986840637945}"
"{499.75, 1.015039375545901}","{499.75, 0.49389339830773854}"
"{500.25, 1.0187590908141777}","{500.25, 0.489130750621128}"
"{500.75, 1.0252528634015365}","{500.75, 0.4964077549594638}"
"{501.25, 1.0243006540673847}","{501.25, 0.5012666235938534}"
"{501.75, 1.0304289880342143}","{501.75, 0.4974931849370089}"
"{502.25, 1.0367531208309655}","{502.25, 0.5108463284086164}"
"{502.75, 1.0305285178306458}","{502.75, 0.5192710714369004}"
"{503.25, 1.0549682646229552}","{503.25, 0.5153821761575178}"
"{503.75, 1.0239226976449693}","{503.75, 0.5332438621074511}"
"{504.25, 1.031678367343359}","{504.25, 0.5245701373630367}"
"{504.75, 1.0248625481039046}","{504.75, 0.5344669388322065}"
"{505.25, 1.0343249095911533}","{505.25, 0.534263724114505}"
"{505.75, 1.0538207048372916}","{505.75, 0.5362266079313439}"
"{506.25, 1.0408815941920933}","{506.25, 0.5416473147133579}"
"{506.75, 1.0370382977080077}","{506.75, 0.5430586939032311}"
"{507.25, 1.0512566716171945}","{507.25, 0.5365858513388033}"
"{507.75, 1.039867013905162}","{507.75, 0.5292628743422997}"
"{508.25, 1.0377488421378858}","{508.25, 0.5367164173172569}"
"{508.75, 1.0508295249127122}","{508.75, 0.5421100319597367}"
"{509.25, 1.0430294283371007}","{509.25, 0.5115742513324336}"
"{509.75, 1.0494531887262053}","{509.75, 0.5249321950159487}"
"{510.25, 1.0564103204908486}","{510.25, 0.530214174769842}"
"{510.75, 1.0399691952941685}","{510.75, 0.5248704652981496}"
"{511.25, 1.0595904970932484}","{511.25, 0.5298208207412696}"
"{511.75, 1.055290146903743}","{511.75, 0.508221417178395}"
"{512.25, 1.046579654223981}","{512.25, 0.5101848127619091}"
"{512.75, 1.0372749324255772}","{512.75, 0.510862686870212}"
"{513.25, 1.0378937005070838}","{513.25, 0.5145269550676095}"
"{513.75, 1.0583027605439972}","{513.75, 0.5115748787009645}"
"{514.25, 1.0324240180758497}","{514.25, 0.5080960534912345}"
"{514.75, 1.058548817398771}","{514.75, 0.5077093891192463}"
"{515.25, 1.040289193422324}","{515.25, 0.491061062642878}"
"{515.75, 1.0357707908527243}","{515.75, 0.48474515562874104}"
"{516.25, 1.0442792104255259}","{516.25, 0.4923385514006538}"
"{516.75, 1.045897810606719}","{516.75, 0.482960140987368}"
"{517.25, 1.0533028824098474}","{517.25, 0.4791055881321779}"
"{517.75, 1.0438124209088815}","{517.75, 0.47113314897362124}"
"{518.25, 1.0259413630349323}","{518.25, 0.48568497745585126}"
"{518.75, 1.0295180533133417}","{518.75, 0.4838448384121056}"
"{519.25, 1.0395928618770591}","{519.25, 0.47705104346015564}"
"{519.75, 1.0302860557959577}","{519.75, 0.47269383782027247}"
"{520.25, 1.0203947239690925}","{520.25, 0.4764507680523948}"
"{520.75, 1.0283763566938793}","{520.75, 0.4702094599493152}"
"{521.25, 1.0114913101023506}","{521.25, 0.47070446358319007}"
"{521.75, 1.0051836460586936}","{521.75, 0.46595015093995323}"
"{522.25, 1.0241586290794629}","{522.25, 0.4722159649343919}"
"{522.75, 1.0091911889811391}","{522.75, 0.46547872558393033}"
"{523.25, 0.9997094006808684}","{523.25, 0.4706863587941166}"
"{523.75, 0.9925062301052924}","{523.75, 0.472747050875904}"
"{524.25, 0.9967415192522397}","{524.25, 0.471669797372341}"
"{524.75, 0.9985134385010751}","{524.75, 0.4715339053713912}"
"{525.25, 0.9888789849717766}","{525.25, 0.4713982718429716}"
"{525.75, 0.9628369221064006}","{525.75, 0.47720055853403326}"
"{526.25, 0.9675474876960274}","{526.25, 0.4850732427246846}"
"{526.75, 0.9707286370042616}","{526.75, 0.4774391753833393}"
"{527.25, 0.9631383772555693}","{527.25, 0.48134952530001884}"
"{527.75, 0.9531211236757515}","{527.75, 0.47695046295404286}"
"{528.25, 0.9532086327416781}","{528.25, 0.4878002378763553}"
"{528.75, 0.9572474623721363}","{528.75, 0.47926023149206654}"
"{529.25, 0.9483826639432864}","{529.25, 0.4897769015842012}"
"{529.75, 0.9523526934927004}","{529.75, 0.47401427772256716}"
"{530.25, 0.9409480017693993}","{530.25, 0.4830700667746206}"
"{530.75, 0.9501007584623357}","{530.75, 0.49252156602750163}"
"{531.25, 0.970117348576138}","{531.25, 0.4949450301615818}"
"{531.75, 0.9581387275358856}","{531.75, 0.4654354213321914}"
"{532.25, 0.9501735423337547}","{532.25, 0.47714062806697694}"
"{532.75, 0.95536147539044}","{532.75, 0.4844033947224693}"
"{533.25, 0.9682454255130459}","{533.25, 0.47850621487286293}"
"{533.75, 0.9610108043035615}","{533.75, 0.47682706913698597}"
"{534.25, 0.9685857391752636}","{534.25, 0.487350195402478}"
"{534.75, 0.977969877647349}","{534.75, 0.4677427837653475}"
"{535.25, 0.9803751793638072}","{535.25, 0.47037592396378125}"
"{535.75, 0.9818660178889955}","{535.75, 0.47719545932794905}"
"{536.25, 0.9860814691888022}","{536.25, 0.4718486130579197}"
"{536.75, 1.0031996824826126}","{536.75, 0.4838579553093142}"
"{537.25, 1.0190545377314408}","{537.25, 0.4840197149991292}"
"{537.75, 1.005674577099254}","{537.75, 0.460654491105994}"
"{538.25, 1.0192980154438447}","{538.25, 0.4623637739509426}"
"{538.75, 1.0212615646929792}","{538.75, 0.4735241038110077}"
"{539.25, 1.0215424758419323}","{539.25, 0.4646556344176583}"
"{539.75, 1.0411780166701163}","{539.75, 0.46615352825329187}"
"{540.25, 1.0426002279353657}","{540.25, 0.473021593429499}"
"{540.75, 1.0228328810141598}","{540.75, 0.46974870911914324}"
"{541.25, 1.0565673405154656}","{541.25, 0.48024358712226933}"
"{541.75, 1.0534718830224583}","{541.75, 0.4726229590111021}"
"{542.25, 1.0543637680878972}","{542.25, 0.4665314119766957}"
"{542.75, 1.0843830514133244}","{542.75, 0.46236836288407057}"
"{543.25, 1.0826166949811973}","{543.25, 0.46264891512037293}"
"{543.75, 1.0756020586536157}","{543.75, 0.4700803782370439}"
"{544.25, 1.0802454254354423}","{544.25, 0.46703248542616027}"
"{544.75, 1.080980818464258}","{544.75, 0.4688160825714579}"
"{545.25, 1.1082835233582824}","{545.25, 0.4760205751068015}"
"{545.75, 1.091572182707284}","{545.75, 0.47086814840615554}"
"{546.25, 1.1012839721592171}","{546.25, 0.4716407070305944}"
"{546.75, 1.105882662145014}","{546.75, 0.48783836486462934}"
"{547.25, 1.1234542460360555}","{547.25, 0.48268926038246274}"
"{547.75, 1.1243369361180202}","{547.75, 0.4833489350970565}"
"{548.25, 1.1251544998410472}","{548.25, 0.4914997824059784}"
"{548.75, 1.1189265163365312}","{548.75, 0.4729872168663704}"
"{549.25, 1.1270387749050006}","{549.25, 0.4863179256605224}"
"{549.75, 1.1174631307335519}","{549.75, 0.4984288957670882}"
"{550.25, 1.1149297469222508}","{550.25, 0.48672887760470185}"
"{550.75, 1.1040546320694729}","{550.75, 0.4805195741521151}"
"{551.25, 1.1361564926560412}","{551.25, 0.4892247982391553}"
"{551.75, 1.1081776181030345}","{551.75, 0.4764729752476707}"
"{552.25, 1.1128504305301092}","{552.25, 0.482686725547145}"
"{552.75, 1.1269019715407496}","{552.75, 0.47858432324264405}"
"{553.25, 1.1190235256009993}","{553.25, 0.4749843109037253}"
"{553.75, 1.1130459193654074}","{553.75, 0.48118258751496046}"
"{554.25, 1.1008588370380075}","{554.25, 0.48045244074554455}"
"{554.75, 1.1145566918184504}","{554.75, 0.4772553870655472}"
"{555.25, 1.0896584727748306}","{555.25, 0.463509600586016}"
"{555.75, 1.1066001622645112}","{555.75, 0.4772843623265019}"
"{556.25, 1.0955269350284333}","{556.25, 0.47547724764384536}"
"{556.75, 1.0896025923426254}","{556.75, 0.46049118846769166}"
"{557.25, 1.0794393563065445}","{557.25, 0.46980872507651633}"
"{557.75, 1.0722288600351348}","{557.75, 0.46997712792017443}"
"{558.25, 1.0598536432420624}","{558.25, 0.45768520346982583}"
"{558.75, 1.0632065188509403}","{558.75, 0.45629578069604143}"
"{559.25, 1.0502387739665904}","{559.25, 0.45823863574345447}"
"{559.75, 1.0457552806844048}","{559.75, 0.4623306737103067}"
"{560.25, 1.0468740511107137}","{560.25, 0.4532177447944935}"
"{560.75, 1.0461898365326165}","{560.75, 0.44773496936233437}"
"{561.25, 1.030056916928213}","{561.25, 0.454167505376787}"
"{561.75, 1.0187261291391263}","{561.75, 0.44645114364096117}"
"{562.25, 1.0172635584576422}","{562.25, 0.43524162305328096}"
"{562.75, 0.9986620923323798}","{562.75, 0.4275557616318414}"
"{563.25, 1.0034026869775061}","{563.25, 0.43116340627301414}"
"{563.75, 1.0127678528320663}","{563.75, 0.43048987622644075}"
"{564.25, 0.9898994936509912}","{564.25, 0.4333119903304194}"
"{564.75, 1.}","{564.75, 0.4338985203438876}"
"{565.25, 0.9866711612396766}","{565.25, 0.427991946515965}"
"{565.75, 0.9875234624881378}","{565.75, 0.42432245590286066}"
"{566.25, 0.9702316174563189}","{566.25, 0.43004181876805786}"
"{566.75, 0.9656281884077178}","{566.75, 0.4341082139747746}"
"{567.25, 0.9622607107514362}","{567.25, 0.43150513885047653}"
"{567.75, 0.9563842953644268}","{567.75, 0.42022432384727626}"
"{568.25, 0.9661456875722251}","{568.25, 0.4194693541846866}"
"{568.75, 0.9398864635321695}","{568.75, 0.43595354707509854}"
"{569.25, 0.9375934002595109}","{569.25, 0.4341277201323827}"
"{569.75, 0.9375659096550816}","{569.75, 0.4164433336660713}"
"{570.25, 0.9151259725892398}","{570.25, 0.42885285282236574}"
"{570.75, 0.9197554124042687}","{570.75, 0.4308765793592787}"
"{571.25, 0.9224259502587596}","{571.25, 0.42628106827766127}"
"{571.75, 0.9174172381855418}","{571.75, 0.43366807631637316}"
"{572.25, 0.9177117620766515}","{572.25, 0.43491660098790025}"
"{572.75, 0.9073652230925743}","{572.75, 0.42669569668119495}"
"{573.25, 0.9000134746577062}","{573.25, 0.43320312179821446}"
"{573.75, 0.8965591528845036}","{573.75, 0.431012148315388}"
"{574.25, 0.8932927745977446}","{574.25, 0.42815733232053865}"
"{574.75, 0.8745205889584803}","{574.75, 0.4356947780139774}"
"{575.25, 0.8788464130006712}","{575.25, 0.4420765694372763}"
"{575.75, 0.8577603615380516}","{575.75, 0.4381731438435017}"
"{576.25, 0.8600384538696971}","{576.25, 0.4362725042127638}"
"{576.75, 0.8511419652683102}","{576.75, 0.4383637353398247}"
"{577.25, 0.8492591032044893}","{577.25, 0.44851648353650986}"
"{577.75, 0.8447272922812538}","{577.75, 0.4532479647532961}"
"{578.25, 0.831289965692571}","{578.25, 0.43893254769290196}"
"{578.75, 0.831234315113364}","{578.75, 0.4537904264789908}"
"{579.25, 0.8196955675272939}","{579.25, 0.4358115252528225}"
"{579.75, 0.8143038072837071}","{579.75, 0.4617000805095179}"
"{580.25, 0.7894755297764771}","{580.25, 0.45535576682405826}"
"{580.75, 0.7937736120534364}","{580.75, 0.46269769750699596}"
"{581.25, 0.7915335997239743}","{581.25, 0.43817674140518165}"
"{581.75, 0.7762472380747866}","{581.75, 0.45248796192527585}"
"{582.25, 0.7731289283976183}","{582.25, 0.45360484455849404}"
"{582.75, 0.7860915798004313}","{582.75, 0.45847938077971223}"
"{583.25, 0.7759841728982408}","{583.25, 0.4535790609565755}"
"{583.75, 0.7504425497489773}","{583.75, 0.4618230962959541}"
"{584.25, 0.7630933109711391}","{584.25, 0.4442723024633171}"
"{584.75, 0.7485647256783722}","{584.75, 0.4531658786860699}"
"{585.25, 0.7405470529581857}","{585.25, 0.45830074912500157}"
"{585.75, 0.7408667337304988}","{585.75, 0.451270788912813}"
"{586.25, 0.7315029894283765}","{586.25, 0.4497650950130926}"
"{586.75, 0.7365187601848084}","{586.75, 0.4494755022674394}"
"{587.25, 0.7272339493244333}","{587.25, 0.45758066640058365}"
"{587.75, 0.7252530039016822}","{587.75, 0.4503888388584738}"
"{588.25, 0.7188944473497334}","{588.25, 0.46080724015342467}"
"{588.75, 0.7257376090052509}","{588.75, 0.4487872067593302}"
"{589.25, 0.7243539905466497}","{589.25, 0.44385200571203753}"
"{589.75, 0.7233860796824927}","{589.75, 0.43929666410511076}"
"{590.25, 0.7116814533825302}","{590.25, 0.4446782004454208}"
"{590.75, 0.708249910273597}","{590.75, 0.4481962852726246}"
"{591.25, 0.7181949739073766}","{591.25, 0.4597680296713243}"
"{591.75, 0.7079956873419272}","{591.75, 0.44447756690241474}"
"{592.25, 0.6934621954393517}","{592.25, 0.4381837362393001}"
"{592.75, 0.6948753474956387}","{592.75, 0.4428042931521963}"
"{593.25, 0.6929987050621408}","{593.25, 0.4419697698868782}"
"{593.75, 0.7019762913118106}","{593.75, 0.44510337533340755}"
"{594.25, 0.7044922189819608}","{594.25, 0.44979863346939264}"
"{594.75, 0.6986304264797946}","{594.75, 0.44297420019240563}"
"{595.25, 0.7064105469901327}","{595.25, 0.44315452440734876}"
"{595.75, 0.7024860807467772}","{595.75, 0.44544916555162617}"
"{596.25, 0.7103667506509341}","{596.25, 0.42073225759618965}"
"{596.75, 0.7040527909289407}","{596.75, 0.4374522352321964}"
"{597.25, 0.6982741930618184}","{597.25, 0.4225962568917093}"
"{597.75, 0.7022350522309687}","{597.75, 0.4383704024153188}"
"{598.25, 0.7116613754773343}","{598.25, 0.43919456025875414}"
"{598.75, 0.7121727177981664}","{598.75, 0.4278505430800137}"
"{599.25, 0.7022803457385999}","{599.25, 0.42996174500841267}"
"{599.75, 0.6990822897374003}","{599.75, 0.4255851918297122}"
"{600.25, 0.7018075774282183}","{600.25, 0.4295197905850733}"
"{600.75, 0.7041225315129069}","{600.75, 0.4270655674002121}"
"{601.25, 0.7112412797576606}","{601.25, 0.4274395115367289}"
"{601.75, 0.7118661742896891}","{601.75, 0.4310896990272981}"
"{602.25, 0.7253855176054276}","{602.25, 0.433824345627337}"
"{602.75, 0.7158284856140378}","{602.75, 0.43401001173187237}"
"{603.25, 0.7171985383015383}","{603.25, 0.430472658022791}"
"{603.75, 0.7111828051736193}","{603.75, 0.4400052312844656}"
"{604.25, 0.7246003669283001}","{604.25, 0.4290356570702422}"
"{604.75, 0.7183581046375463}","{604.75, 0.436379919590426}"
"{605.25, 0.727834812375769}","{605.25, 0.44117811178506944}"
"{605.75, 0.7235549560105293}","{605.75, 0.4349367301695726}"
"{606.25, 0.732724532103449}","{606.25, 0.44270971804760556}"
"{606.75, 0.7294234765202846}","{606.75, 0.43629680437942814}"
"{607.25, 0.7382290275544692}","{607.25, 0.43458485616127396}"
"{607.75, 0.7355019182023429}","{607.75, 0.4459440089296049}"
"{608.25, 0.7440017250664935}","{608.25, 0.4372028863168617}"
"{608.75, 0.7429906644906114}","{608.75, 0.4276663073983081}"
"{609.25, 0.7588444725779503}","{609.25, 0.43990223364750913}"
"{609.75, 0.7685037098119126}","{609.75, 0.4393621442838686}"
"{610.25, 0.7597135765935873}","{610.25, 0.44923477415375745}"
"{610.75, 0.7645663561165805}","{610.75, 0.43729809475957765}"
"{611.25, 0.7778437310142836}","{611.25, 0.4431238018903587}"
"{611.75, 0.7886514292819543}","{611.75, 0.4354198623323242}"
"{612.25, 0.7906245384171908}","{612.25, 0.4493788397648234}"
"{612.75, 0.7721330464554287}","{612.75, 0.44132479761573484}"
"{613.25, 0.7913240323711702}","{613.25, 0.43533820286021285}"
"{613.75, 0.7946520191715798}","{613.75, 0.4293613542906988}"
"{614.25, 0.8101647684289067}","{614.25, 0.4308847747074774}"
"{614.75, 0.8056540012716709}","{614.75, 0.42999999999999994}"
"{615.25, 0.7968484723941893}","{615.25, 0.428582492080352}"
"{615.75, 0.8150931440600491}","{615.75, 0.43446168614996206}"
"{616.25, 0.8240963489237155}","{616.25, 0.4259321392987351}"
"{616.75, 0.8202100696224973}","{616.75, 0.4370438635944903}"
"{617.25, 0.8418897666394659}","{617.25, 0.4415708316747966}"
"{617.75, 0.8282984505442903}","{617.75, 0.4219726858621119}"
"{618.25, 0.8280234421679484}","{618.25, 0.4327948820990145}"
"{618.75, 0.8438468092800925}","{618.75, 0.43899629345904584}"
"{619.25, 0.8440096290865305}","{619.25, 0.42077446489083237}"
"{619.75, 0.8435540334070222}","{619.75, 0.4249427718634901}"
"{620.25, 0.8514094398993435}","{620.25, 0.4327251251309963}"
"{620.75, 0.8509486219897237}","{620.75, 0.43546526152458837}"
"{621.25, 0.8619248159753676}","{621.25, 0.43537957595009824}"
"{621.75, 0.8608401230060158}","{621.75, 0.43159389669197135}"
"{622.25, 0.8610444848160473}","{622.25, 0.42200447262839347}"
"{622.75, 0.8569982013653977}","{622.75, 0.44128033504083536}"
"{623.25, 0.8624580727101707}","{623.25, 0.429413470954897}"
"{623.75, 0.8595338516703774}","{623.75, 0.4445251633083586}"
"{624.25, 0.8625281524088306}","{624.25, 0.43679875099594523}"
"{624.75, 0.8588281034630343}","{624.75, 0.4439895587569906}"
"{625.25, 0.8804225827441389}","{625.25, 0.44328437040038604}"
"{625.75, 0.871538024032628}","{625.75, 0.44914548275959026}"
"{626.25, 0.8854689388052754}","{626.25, 0.44476374150731796}"
"{626.75, 0.8705375453827194}","{626.75, 0.4571690385403959}"
"{627.25, 0.8744526856683311}","{627.25, 0.45069205070681767}"
"{627.75, 0.8813020416181865}","{627.75, 0.45775020700559493}"
"{628.25, 0.8721749297030021}","{628.25, 0.46444838717334075}"
"{628.75, 0.8884318459099717}","{628.75, 0.46521187627503774}"
"{629.25, 0.8608273367080599}","{629.25, 0.45483186053657}"
"{629.75, 0.8765144201444902}","{629.75, 0.47386758850990146}"
"{630.25, 0.8669227017197803}","{630.25, 0.4525463629351903}"
"{630.75, 0.868058173888277}","{630.75, 0.45574844509719004}"
"{631.25, 0.8621849066762819}","{631.25, 0.45816449645896395}"
"{631.75, 0.8511387897903211}","{631.75, 0.46751312295002256}"
"{632.25, 0.845288174434103}","{632.25, 0.4595196865136274}"
"{632.75, 0.8374102410549549}","{632.75, 0.4580314756117948}"
"{633.25, 0.8468143165325639}","{633.25, 0.4589676056131491}"
"{633.75, 0.8248240889587408}","{633.75, 0.45990225965370773}"
"{634.25, 0.8348822074247916}","{634.25, 0.45738090267444115}"
"{634.75, 0.8451988365094999}","{634.75, 0.4658230416948675}"
"{635.25, 0.8164633846349997}","{635.25, 0.45476445990953174}"
"{635.75, 0.8037148191400157}","{635.75, 0.4582842746851647}"
"{636.25, 0.7990877260719383}","{636.25, 0.4529310650601012}"
"{636.75, 0.79403032135675}","{636.75, 0.45395208005084176}"
"{637.25, 0.788598270801525}","{637.25, 0.44869661800280725}"
"{637.75, 0.7811541282763376}","{637.75, 0.4448236280200322}"
"{638.25, 0.7774322734221156}","{638.25, 0.4467068180115827}"
"{638.75, 0.7716442734076691}","{638.75, 0.44893008409435725}"
"{639.25, 0.7536066810551958}","{639.25, 0.45689100348195555}"
"{639.75, 0.7516027080689176}","{639.75, 0.4436909616708269}"
"{640.25, 0.7351320443748522}","{640.25, 0.4424891863057034}"
"{640.75, 0.7331999570645031}","{640.75, 0.4476154003367507}"
"{641.25, 0.7343667241520453}","{641.25, 0.43804113900040037}"
"{641.75, 0.716265553068065}","{641.75, 0.4466623866736689}"
"{642.25, 0.7064352832165482}","{642.25, 0.44324453727937907}"
"{642.75, 0.7029059173898833}","{642.75, 0.4373605562174309}"
"{643.25, 0.6967289629549186}","{643.25, 0.428590409552958}"
"{643.75, 0.6753047512948948}","{643.75, 0.43566060890362224}"
"{644.25, 0.6780246761387457}","{644.25, 0.4316667255865187}"
"{644.75, 0.6720974352172446}","{644.75, 0.4337110564249102}"
"{645.25, 0.6706594321287741}","{645.25, 0.4489105293167641}"
"{645.75, 0.6629672112604306}","{645.75, 0.45178662162803146}"
"{646.25, 0.667143378367707}","{646.25, 0.4540649396039995}"
"{646.75, 0.6719054600655677}","{646.75, 0.4518508723111012}"
"{647.25, 0.665575339205826}","{647.25, 0.4636888353848653}"
"{647.75, 0.6640403754719699}","{647.75, 0.45876468316809055}"
"{648.25, 0.6564366254711183}","{648.25, 0.4521581263028399}"
"{648.75, 0.6501330423127272}","{648.75, 0.4555250359800785}"
"{649.25, 0.6517785204580147}","{649.25, 0.4608272667595912}"
"{649.75, 0.6485971914403866}","{649.75, 0.46274915064241867}"
"{650.25, 0.6578471091664457}","{650.25, 0.46786920284973277}"
"{650.75, 0.6500632200714237}","{650.75, 0.47357062074983475}"
"{651.25, 0.6490831967549}","{651.25, 0.4684971094591871}"
"{651.75, 0.6518453856695524}","{651.75, 0.47074340598268516}"
"{652.25, 0.6711032559250099}","{652.25, 0.47063476702681933}"
"{652.75, 0.6518613170691785}","{652.75, 0.47321165935514703}"
"{653.25, 0.6566943713091504}","{653.25, 0.4761200238676969}"
"{653.75, 0.64841430193107}","{653.75, 0.4752534204837495}"
"{654.25, 0.6555316976681097}","{654.25, 0.4897098896502049}"
"{654.75, 0.6617339325089217}","{654.75, 0.4844001784814645}"
"{655.25, 0.6571365514007661}","{655.25, 0.4928921891661665}"
"{655.75, 0.6621596267286383}","{655.75, 0.49176484597335635}"
"{656.25, 0.6697225361799266}","{656.25, 0.4871334610412964}"
"{656.75, 0.6608339637108521}","{656.75, 0.48667946950195046}"
"{657.25, 0.6649949034300491}","{657.25, 0.49656076620245704}"
"{657.75, 0.6696260864424304}","{657.75, 0.5045948864786318}"
"{658.25, 0.6698056798225422}","{658.25, 0.500134258534797}"
"{658.75, 0.6643277726334076}","{658.75, 0.49958863009846666}"
"{659.25, 0.6842171549679255}","{659.25, 0.5138340054275328}"
"{659.75, 0.6726656413043224}","{659.75, 0.4924388115745093}"
"{660.25, 0.6678837720491939}","{660.25, 0.5052576307026654}"
"{660.75, 0.666640796669388}","{660.75, 0.5031346330559456}"
"{661.25, 0.6699821245202542}","{661.25, 0.5010976833226068}"
"{661.75, 0.6540025423869203}","{661.75, 0.5036165560388527}"
"{662.25, 0.6640275570371745}","{662.25, 0.5109290843025244}"
"{662.75, 0.6564323929277643}","{662.75, 0.49682361404860614}"
"{663.25, 0.654415032840534}","{663.25, 0.48117018222928215}"
"{663.75, 0.6599568669808008}","{663.75, 0.4995418423375656}"
"{664.25, 0.6469287831749555}","{664.25, 0.5009803555603004}"
"{664.75, 0.6450802980077319}","{664.75, 0.5074433456021672}"
"{665.25, 0.6497266200773966}","{665.25, 0.4947932761574339}"
"{665.75, 0.6370494400460757}","{665.75, 0.5029790938530134}"
"{666.25, 0.6333828423150228}","{666.25, 0.4951200199655782}"
"{666.75, 0.639855793379726}","{666.75, 0.49598135846668134}"
"{667.25, 0.6379673266504429}","{667.25, 0.5009461774441174}"
"{667.75, 0.6266408671173396}","{667.75, 0.48867643061918503}"
"{668.25, 0.6123083714498513}","{668.25, 0.4865896394527829}"
"{668.75, 0.6142466518432534}","{668.75, 0.5005606019636758}"
"{669.25, 0.609676737963468}","{669.25, 0.5059982779603996}"
"{669.75, 0.602721477685942}","{669.75, 0.4928616936147231}"
"{670.25, 0.6056499013544245}","{670.25, 0.4965807090075092}"
"{670.75, 0.594605839860646}","{670.75, 0.4880440815235788}"
"{671.25, 0.583215006907143}","{671.25, 0.5049814096233552}"
"{671.75, 0.5835071126383299}","{671.75, 0.49987615890568554}"
"{672.25, 0.5801202508362904}","{672.25, 0.4902153222760599}"
"{672.75, 0.5709917441849018}","{672.75, 0.49375964361825764}"
"{673.25, 0.576000012812954}","{673.25, 0.48509405685184753}"
"{673.75, 0.5785711853993695}","{673.75, 0.49262081427257653}"
"{674.25, 0.5869241045224485}","{674.25, 0.49314945582479136}"
"{674.75, 0.5526277645426253}","{674.75, 0.5042311791317058}"
"{675.25, 0.5665066125605369}","{675.25, 0.49558349159733284}"
"{675.75, 0.5529444980054911}","{675.75, 0.5033234237227129}"
"{676.25, 0.5624762596528605}","{676.25, 0.5136440351792477}"
"{676.75, 0.5438934706451013}","{676.75, 0.5022564613641285}"
"{677.25, 0.5291952079196677}","{677.25, 0.4901577325438427}"
"{677.75, 0.5392886892636101}","{677.75, 0.5059612899725117}"
"{678.25, 0.5321129147237553}","{678.25, 0.49533142607719877}"
"{678.75, 0.526538455070813}","{678.75, 0.5011004273715428}"
"{679.25, 0.5374833228537546}","{679.25, 0.5031512196328134}"
"{679.75, 0.5364733905555232}","{679.75, 0.5027813914680388}"
"{680.25, 0.5327000625987324}","{680.25, 0.5188397503780292}"
"{680.75, 0.5279089957153245}","{680.75, 0.5032503921803883}"
"{681.25, 0.5270105600925955}","{681.25, 0.5015143426896354}"
"{681.75, 0.5167130846507118}","{681.75, 0.5197881414298958}"
"{682.25, 0.5195509221810232}","{682.25, 0.519407483691556}"
"{682.75, 0.5210072249850585}","{682.75, 0.4973644686536646}"
"{683.25, 0.5247553546793844}","{683.25, 0.5216944634902413}"
"{683.75, 0.5346107546847096}","{683.75, 0.521713826018699}"
"{684.25, 0.532642411878965}","{684.25, 0.5185308698913135}"
"{684.75, 0.5419181572809341}","{684.75, 0.5199124928761412}"
"{685.25, 0.5282568840379542}","{685.25, 0.5173750158462315}"
"{685.75, 0.5417379702170112}","{685.75, 0.5193945258574882}"
"{686.25, 0.5402269578317282}","{686.25, 0.5211716228570368}"
"{686.75, 0.5358779806453905}","{686.75, 0.5193566624155417}"
"{687.25, 0.5393907784683785}","{687.25, 0.5214500351983599}"
"{687.75, 0.5459877267093443}","{687.75, 0.5215491129057226}"
"{688.25, 0.537595498975644}","{688.25, 0.5175888385891529}"
"{688.75, 0.5544498960628109}","{688.75, 0.520871956715912}"
"{689.25, 0.5488430370421457}","{689.25, 0.5269320073234156}"
"{689.75, 0.5623825785274132}","{689.75, 0.5293299881882703}"
"{690.25, 0.5625810200695835}","{690.25, 0.5260898050569849}"
"{690.75, 0.5724101056631891}","{690.75, 0.5483110412327826}"
"{691.25, 0.5622716206728132}","{691.25, 0.5394352756756389}"
"{691.75, 0.5598011155695277}","{691.75, 0.5365115742536514}"
"{692.25, 0.5542649896659172}","{692.25, 0.5385774561381176}"
"{692.75, 0.5698537156354174}","{692.75, 0.5372401042011242}"
"{693.25, 0.5714024488819806}","{693.25, 0.5459400521949883}"
"{693.75, 0.5721958638538633}","{693.75, 0.5423094327160715}"
"{694.25, 0.566516245584337}","{694.25, 0.5549384570824637}"
"{694.75, 0.5744310072589026}","{694.75, 0.5541451233608841}"
"{695.25, 0.578927756904019}","{695.25, 0.5739175197705487}"
"{695.75, 0.5822666308992008}","{695.75, 0.5752375396280393}"
"{696.25, 0.5806481696404949}","{696.25, 0.5603479047163157}"
"{696.75, 0.5781822027290268}","{696.75, 0.5704814292489363}"
"{697.25, 0.5658788333534872}","{697.25, 0.5570307243854163}"
"{697.75, 0.5732109455981839}","{697.75, 0.5790070352305069}"
"{698.25, 0.5728007767628707}","{698.25, 0.5644711339230982}"
"{698.75, 0.5861987675239112}","{698.75, 0.5835883986166572}"
"{699.25, 0.5777104874732563}","{699.25, 0.5815262370213695}"
"{699.75, 0.5675917327695696}","{699.75, 0.5907400885327755}"
"{700.25, 0.5771845108830089}","{700.25, 0.6028352769869395}"
"{700.75, 0.5848251273911235}","{700.75, 0.595760695371308}"
"{701.25, 0.5788454804888825}","{701.25, 0.6049447100378321}"
"{701.75, 0.5744626330253535}","{701.75, 0.6011573147838203}"
"{702.25, 0.5653741576320979}","{702.25, 0.5906667327129833}"
"{702.75, 0.5612053735921539}","{702.75, 0.5977300965909069}"
"{703.25, 0.5761603588813878}","{703.25, 0.6001875682271232}"
"{703.75, 0.5749099194661477}","{703.75, 0.6122159382197594}"
"{704.25, 0.5610989680720849}","{704.25, 0.5971579472201354}"
"{704.75, 0.561837889995503}","{704.75, 0.6009320107188852}"
"{705.25, 0.5642549481282318}","{705.25, 0.6033802497668583}"
"{705.75, 0.562226833962828}","{705.75, 0.5989168317629107}"
"{706.25, 0.5618290788623351}","{706.25, 0.6021386844419417}"
"{706.75, 0.5645367148837285}","{706.75, 0.6024880980059546}"
"{707.25, 0.5589668311444935}","{707.25, 0.589824475279575}"
"{707.75, 0.5448416781035992}","{707.75, 0.5914205037735144}"
"{708.25, 0.5566044472454151}","{708.25, 0.5975777136053448}"
"{708.75, 0.5509536472736034}","{708.75, 0.5919778886871426}"
"{709.25, 0.5511548279176642}","{709.25, 0.5959633848977667}"
"{709.75, 0.5461047183964651}","{709.75, 0.5948491933228942}"
"{710.25, 0.5455734225037496}","{710.25, 0.5874120177101224}"
"{710.75, 0.549600416061463}","{710.75, 0.5775959903762126}"
"{711.25, 0.5456883838712068}","{711.25, 0.5804250859301074}"
"{711.75, 0.5428095217817742}","{711.75, 0.5937176188361991}"
"{712.25, 0.540863850063198}","{712.25, 0.5799953012327513}"
"{712.75, 0.5345716170987993}","{712.75, 0.5810490233624315}"
"{713.25, 0.5222327610838808}","{713.25, 0.575496082588512}"
"{713.75, 0.5284551796193906}","{713.75, 0.5649621189105242}"
"{714.25, 0.5292558819324749}","{714.25, 0.5742307292007272}"
"{714.75, 0.529811805919614}","{714.75, 0.5714533634878379}"
"{715.25, 0.5161959144268141}","{715.25, 0.555046879032017}"
"{715.75, 0.5252276686782046}","{715.75, 0.5750180985925625}"
"{716.25, 0.5282653583508979}","{716.25, 0.5635269311339353}"
"{716.75, 0.5148248077497075}","{716.75, 0.5673377265330637}"
"{717.25, 0.5061620622627898}","{717.25, 0.5684700362576628}"
"{717.75, 0.5037715188920534}","{717.75, 0.561128883475186}"
"{718.25, 0.4999294674674367}","{718.25, 0.5571538334015984}"
"{718.75, 0.5037495572145378}","{718.75, 0.570866696311624}"
"{719.25, 0.49671667108231937}","{719.25, 0.554170977023729}"
"{719.75, 0.4919196491974032}","{719.75, 0.5593423990693882}"
"{720.25, 0.5057962047068358}","{720.25, 0.561616420709225}"
"{720.75, 0.5010478658735021}","{720.75, 0.5725519546417179}"
"{721.25, 0.4976583070961563}","{721.25, 0.5510403288327193}"
"{721.75, 0.48877186235566916}","{721.75, 0.5622716458687708}"
"{722.25, 0.49518538000256124}","{722.25, 0.556800842979111}"
"{722.75, 0.4865538953732315}","{722.75, 0.556794891537496}"
"{723.25, 0.4860732830834259}","{723.25, 0.5460334006847982}"
"{723.75, 0.4714923584801066}","{723.75, 0.5431586328870219}"
"{724.25, 0.4792467024561496}","{724.25, 0.5537515351402132}"
"{724.75, 0.48444318297197886}","{724.75, 0.5442993727383688}"
"{725.25, 0.4723909075804973}","{725.25, 0.5526108564254902}"
"{725.75, 0.46073917672194703}","{725.75, 0.5405306048061768}"
"{726.25, 0.4637794358468552}","{726.25, 0.543025086566761}"
"{726.75, 0.47122486020463894}","{726.75, 0.5311187937687519}"
"{727.25, 0.4596937358941997}","{727.25, 0.5278914638910833}"
"{727.75, 0.45660213275216155}","{727.75, 0.5410032971647549}"
"{728.25, 0.4577237257432477}","{728.25, 0.5290476748662992}"
"{728.75, 0.4599430939498698}","{728.75, 0.5274070161320698}"
"{729.25, 0.45169921903091}","{729.25, 0.5279471010827711}"
"{729.75, 0.4463304797391209}","{729.75, 0.5142983870192597}"
"{730.25, 0.44106448356900646}","{730.25, 0.5123711169925039}"
"{730.75, 0.44300317963464325}","{730.75, 0.5087972208945774}"
"{731.25, 0.4357937031790111}","{731.25, 0.5070261739896252}"
"{731.75, 0.44158898372066324}","{731.75, 0.5054072738472317}"
"{732.25, 0.43334381678972583}","{732.25, 0.4880798580075682}"
"{732.75, 0.43081415344928226}","{732.75, 0.49051323105112693}"
"{733.25, 0.42235005035613876}","{733.25, 0.4821101903310939}"
"{733.75, 0.4207807336507808}","{733.75, 0.48379771301797236}"
"{734.25, 0.41741089183042424}","{734.25, 0.47682825618347}"
"{734.75, 0.419402532345422}","{734.75, 0.46778063766249756}"
"{735.25, 0.4039578448365838}","{735.25, 0.46671766463785597}"
"{735.75, 0.4153295924027114}","{735.75, 0.46074195166647647}"
"{736.25, 0.403031070442249}","{736.25, 0.4630335041879618}"
"{736.75, 0.3921675576121951}","{736.75, 0.46450402877299407}"
"{737.25, 0.39010644079839923}","{737.25, 0.4613655917208125}"
"{737.75, 0.393666527587691}","{737.75, 0.4509543554944596}"
"{738.25, 0.3832560450489291}","{738.25, 0.45228165892107675}"
"{738.75, 0.3738026385418793}","{738.75, 0.4378862711148939}"
"{739.25, 0.3781675290459498}","{739.25, 0.4535228871112828}"
"{739.75, 0.3709904572897207}","{739.75, 0.43329576314014095}"
"{740.25, 0.3793039062630805}","{740.25, 0.4268608766305007}"
"{740.75, 0.36715136958349764}","{740.75, 0.4401806795540345}"
"{741.25, 0.3607010988611744}","{741.25, 0.43315858544069075}"
"{741.75, 0.37027257447097894}","{741.75, 0.44091704206277993}"
"{742.25, 0.359511557188311}","{742.25, 0.4317635401640147}"
"{742.75, 0.35800351609464787}","{742.75, 0.4167956232431896}"
"{743.25, 0.35743479065100975}","{743.25, 0.4253602043541663}"
"{743.75, 0.35363535807761926}","{743.75, 0.422275474730457}"
"{744.25, 0.35358514514215283}","{744.25, 0.40631356920816125}"
"{744.75, 0.3537220798850009}","{744.75, 0.41479438641129995}"
"{745.25, 0.359701170705166}","{745.25, 0.4148838250288003}"
"{745.75, 0.36810103424651774}","{745.75, 0.40968405433698857}"
"{746.25, 0.36407379914813526}","{746.25, 0.40427101567768703}"
"{746.75, 0.3642966390122191}","{746.75, 0.4128038621242732}"
"{747.25, 0.37113832710814537}","{747.25, 0.4118680215255212}"
"{747.75, 0.3694462635999111}","{747.75, 0.3964273129912711}"
"{748.25, 0.3753908978431387}","{748.25, 0.40004294489946146}"
"{748.75, 0.3792341806373032}","{748.75, 0.39728835756533876}"
"{749.25, 0.37279818848957763}","{749.25, 0.39687717704616066}"
"{749.75, 0.3770097435408621}","{749.75, 0.3948590502983149}"
"{750.25, 0.37564439630094437}","{750.25, 0.3905069954218588}"
"{750.75, 0.3823074674525229}","{750.75, 0.3776231663899237}"
"{751.25, 0.3850669582122627}","{751.25, 0.37591356113228386}"
"{751.75, 0.3866644091471684}","{751.75, 0.3747892177866871}"
"{752.25, 0.39131580742484495}","{752.25, 0.374394620609546}"
"{752.75, 0.3911948758517215}","{752.75, 0.3737822165557013}"
"{753.25, 0.38469261879664274}","{753.25, 0.3688796355272362}"
"{753.75, 0.38790350191119116}","{753.75, 0.3736500505980882}"
"{754.25, 0.3938348323773522}","{754.25, 0.36381505816162923}"
"{754.75, 0.3939894582247789}","{754.75, 0.3662598157699141}"
"{755.25, 0.3947434430616908}","{755.25, 0.3586913474099386}"
"{755.75, 0.39346848042868254}","{755.75, 0.3535974860689329}"
"{756.25, 0.39749202563293823}","{756.25, 0.3522772523464124}"
"{756.75, 0.4027530382803494}","{756.75, 0.34647042807819256}"
"{757.25, 0.401429315825961}","{757.25, 0.34595243131260434}"
"{757.75, 0.39335001160296695}","{757.75, 0.341603376124833}"
"{758.25, 0.39589301563827883}","{758.25, 0.3285901285669548}"
"{758.75, 0.39269421152599077}","{758.75, 0.3363881359068191}"
"{759.25, 0.39931739374778574}","{759.25, 0.32794116804844686}"
"{759.75, 0.399192313180507}","{759.75, 0.33955100639395197}"
"{760.25, 0.3977845167651708}","{760.25, 0.3320498357632371}"
"{760.75, 0.3951881061366529}","{760.75, 0.31289255925660275}"
"{761.25, 0.3908563377968317}","{761.25, 0.3138386190587015}"
"{761.75, 0.3987850858341614}","{761.75, 0.30435538232677317}"
"{762.25, 0.39783821789151413}","{762.25, 0.3129959394532953}"
"{762.75, 0.3994956140736659}","{762.75, 0.30955884498830394}"
"{763.25, 0.40489308919539563}","{763.25, 0.30705934372006505}"
"{763.75, 0.4019829685977668}","{763.75, 0.30743228974200015}"
"{764.25, 0.3930604223698313}","{764.25, 0.28515307123995964}"
"{764.75, 0.3848782994318863}","{764.75, 0.2884052704832505}"
"{765.25, 0.39259263911865167}","{765.25, 0.2847806872081834}"
"{765.75, 0.39479282862476023}","{765.75, 0.28917356029002494}"
"{766.25, 0.39480813475822873}","{766.25, 0.28541021212927425}"
"{766.75, 0.3910073851146865}","{766.75, 0.2784365661070086}"
"{767.25, 0.394248494858459}","{767.25, 0.28803736490325443}"
"{767.75, 0.39063453618650373}","{767.75, 0.27678972937760093}"
"{768.25, 0.3829446465623775}","{768.25, 0.26897958281410794}"
"{768.75, 0.3918938485187498}","{768.75, 0.2688760136459552}"
"{769.25, 0.38969218685392293}","{769.25, 0.2649268664504285}"
"{769.75, 0.3926068662625203}","{769.75, 0.2666053292696122}"
"{770.25, 0.38877958124339873}","{770.25, 0.2628050278794579}"
"{770.75, 0.384821678512679}","{770.75, 0.26220818150733927}"
"{771.25, 0.38344325829205295}","{771.25, 0.2594101059602761}"
"{771.75, 0.3794036660411833}","{771.75, 0.2533502816093282}"
"{772.25, 0.3789326484739818}","{772.25, 0.2547470431047496}"
"{772.75, 0.3856744790149016}","{772.75, 0.24479887073035503}"
"{773.25, 0.3683973508292087}","{773.25, 0.24761632768613362}"
"{773.75, 0.38067452506795013}","{773.75, 0.25198781128738235}"
"{774.25, 0.3699463609491198}","{774.25, 0.24368809798832836}"
"{774.75, 0.3703372057110913}","{774.75, 0.2442380470824744}"
"{775.25, 0.36776208572040714}","{775.25, 0.24266730497084607}"
"{775.75, 0.3600265203500132}","{775.75, 0.2485137449921963}"
"{776.25, 0.36576292815297373}","{776.25, 0.2415079901271904}"
"{776.75, 0.3600117599328536}","{776.75, 0.23267747660365698}"
"{777.25, 0.3561054294044816}","{777.25, 0.2372503447842972}"
"{777.75, 0.35753375839197077}","{777.75, 0.23273069673356844}"
"{778.25, 0.35269411416554963}","{778.25, 0.23800159715437888}"
"{778.75, 0.3534518577825504}","{778.75, 0.23215064215556802}"
"{779.25, 0.3519735928366084}","{779.25, 0.24240670823847107}"
"{779.75, 0.35000582950281517}","{779.75, 0.24063542320524267}"
"{780.25, 0.3443351774960944}","{780.25, 0.23100249223676778}"
"{780.75, 0.34246405130621066}","{780.75, 0.23787150932461207}"
"{781.25, 0.34211125536922915}","{781.25, 0.23470404949950735}"
"{781.75, 0.33507522900814035}","{781.75, 0.22901779895071267}"
"{782.25, 0.340694545019727}","{782.25, 0.23251328274365546}"
"{782.75, 0.33166586170515155}","{782.75, 0.22998521414612785}"
"{783.25, 0.3307427110722575}","{783.25, 0.23221661507833088}"
"{783.75, 0.33146517459207564}","{783.75, 0.22773475440775412}"
"{784.25, 0.33334153158633417}","{784.25, 0.22640210844143124}"
"{784.75, 0.3271369475866387}","{784.75, 0.22939945110532378}"
"{785.25, 0.3297234212000885}","{785.25, 0.24153242083249038}"
"{785.75, 0.32237641847220716}","{785.75, 0.2298049107342161}"
"{786.25, 0.3307663252153148}","{786.25, 0.23112210288320953}"
"{786.75, 0.32971502545664855}","{786.75, 0.23181091768010045}"
"{787.25, 0.32817834570603155}","{787.25, 0.23187255165890405}"
"{787.75, 0.32407893022114814}","{787.75, 0.23012592550023664}"
"{788.25, 0.3281599878504204}","{788.25, 0.23366361815835698}"
"{788.75, 0.32971860166462574}","{788.75, 0.23282101582387416}"
"{789.25, 0.32275724010030377}","{789.25, 0.23579721572481052}"
"{789.75, 0.32974243638143574}","{789.75, 0.23509306858785}"
"{790.25, 0.33063590934848874}","{790.25, 0.24021316129433715}"
"{790.75, 0.326902892163355}","{790.75, 0.23652799704649133}"
"{791.25, 0.33233142336843435}","{791.25, 0.23900967171947804}"
"{791.75, 0.33330956164949566}","{791.75, 0.23456878089020258}"
"{792.25, 0.3361331097086481}","{792.25, 0.24161250626160413}"
"{792.75, 0.3387333983449536}","{792.75, 0.24926931597104118}"
"{793.25, 0.33325054538268195}","{793.25, 0.23785493406660124}"
"{793.75, 0.3302760217617604}","{793.75, 0.2415013035967076}"
"{794.25, 0.33370837165323464}","{794.25, 0.23583123460901656}"
"{794.75, 0.33064964156788124}","{794.75, 0.24209375679467676}"
"{795.25, 0.332763384969824}","{795.25, 0.24263053996231912}"
"{795.75, 0.33850775234463826}","{795.75, 0.2369704433279668}"
"{796.25, 0.327446073345691}","{796.25, 0.24129396178011278}"
"{796.75, 0.33016992241812493}","{796.75, 0.24836247217019988}"
"{797.25, 0.33669157259893984}","{797.25, 0.2486191114849965}"
"{797.75, 0.3497547675931302}","{797.75, 0.2534766030750337}"
"{798.25, 0.3400665060715762}","{798.25, 0.25489645095259567}"
"{798.75, 0.34207788183386334}","{798.75, 0.24719227684604989}"
"{799.25, 0.3371570665837867}","{799.25, 0.25245282242675204}"
"{799.75, 0.3392984136574361}","{799.75, 0.260035882902142}"
"{800.25, 0.33943477829032265}","{800.25, 0.2676094734285353}"
"{800.75, 0.33817893185648196}","{800.75, 0.25977976224747507}"
"{801.25, 0.3320555471561938}","{801.25, 0.25401105008681046}"
"{801.75, 0.3342381824343986}","{801.75, 0.256586011525006}"
"{802.25, 0.3390232982924679}","{802.25, 0.2628453856625376}"
"{802.75, 0.3354710077889213}","{802.75, 0.2664353436729896}"
"{803.25, 0.33981574353654326}","{803.25, 0.2653829425749747}"
"{803.75, 0.33977783706640585}","{803.75, 0.26603589754065243}"
"{804.25, 0.33956672937009497}","{804.25, 0.26723299753326385}"
"{804.75, 0.3375811910799291}","{804.75, 0.2636632031583785}"
"{805.25, 0.3368526085415775}","{805.25, 0.2705071955510864}"
"{805.75, 0.34187471946567666}","{805.75, 0.2715633098482884}"
"{806.25, 0.3463721487732553}","{806.25, 0.273161720466095}"
"{806.75, 0.34602807658884793}","{806.75, 0.27428279089146534}"
"{807.25, 0.34438989374350243}","{807.25, 0.2727556778406751}"
"{807.75, 0.34663494512192905}","{807.75, 0.27455385811727706}"
"{808.25, 0.34745499099146326}","{808.25, 0.2649623318062558}"
"{808.75, 0.3446991108308936}","{808.75, 0.26987918008138473}"
"{809.25, 0.3439697322110093}","{809.25, 0.27214969803741224}"
"{809.75, 0.3481453148050048}","{809.75, 0.27089924177852825}"
"{810.25, 0.347285735850668}","{810.25, 0.2758033318326617}"
"{810.75, 0.3464272164680628}","{810.75, 0.2689435434799908}"
"{811.25, 0.3463426492864013}","{811.25, 0.26567140875804357}"
"{811.75, 0.3555272118968126}","{811.75, 0.2696922831439879}"
"{812.25, 0.3458736267710787}","{812.25, 0.2708753505408488}"
"{812.75, 0.34767536906880003}","{812.75, 0.2717199253359587}"
"{813.25, 0.3512738855618322}","{813.25, 0.2619196097938768}"
"{813.75, 0.35880620390860557}","{813.75, 0.26909717677757916}"
"{814.25, 0.3521689373849576}","{814.25, 0.25621545970326354}"
"{814.75, 0.34814782122380344}","{814.75, 0.26190839243036657}"
"{815.25, 0.3457552999347044}","{815.25, 0.26275587503042325}"
"{815.75, 0.34955748042376217}","{815.75, 0.25191650953917466}"
"{816.25, 0.34934348747638067}","{816.25, 0.2543799204660583}"
"{816.75, 0.34443829861392716}","{816.75, 0.25348643468809545}"
"{817.25, 0.34022108476994944}","{817.25, 0.25078405237267853}"
"{817.75, 0.3473825554999177}","{817.75, 0.2411844184973855}"
"{818.25, 0.3430835514713157}","{818.25, 0.25636976998073957}"
"{818.75, 0.34061925131169596}","{818.75, 0.24095693578718805}"
"{819.25, 0.3424099120145999}","{819.25, 0.24248179305265505}"
"{819.75, 0.33769686451402087}","{819.75, 0.24179932482360744}"
"{820.25, 0.3356225593378135}","{820.25, 0.24332181102468123}"
"{820.75, 0.33329612863597796}","{820.75, 0.24063713421957839}"
"{821.25, 0.32274381304802097}","{821.25, 0.2288164100971934}"
"{821.75, 0.32797351097569893}","{821.75, 0.23847772409952564}"
"{822.25, 0.331036262650144}","{822.25, 0.2333356037755959}"
"{822.75, 0.32283317916646753}","{822.75, 0.224737113310611}"
"{823.25, 0.3300843276655492}","{823.25, 0.22127328450416223}"
"{823.75, 0.32104602559084017}","{823.75, 0.2215381053819138}"
"{824.25, 0.3082151226400175}","{824.25, 0.21289593777327334}"
"{824.75, 0.3148284054287683}","{824.75, 0.219542543400926}"
"{825.25, 0.3040429143393242}","{825.25, 0.20646410934628187}"
"{825.75, 0.3049557360144869}","{825.75, 0.21038633586480426}"
"{826.25, 0.3112638745412373}","{826.25, 0.20707636891686657}"
"{826.75, 0.3071572755495875}","{826.75, 0.20615600785839874}"
"{827.25, 0.29012829566785664}","{827.25, 0.20298504852037771}"
"{827.75, 0.297738539678948}","{827.75, 0.20425243258651657}"
"{828.25, 0.2973065618071424}","{828.25, 0.20360002850385597}"
"{828.75, 0.29010788245143954}","{828.75, 0.195081681216735}"
"{829.25, 0.2931676133991959}","{829.25, 0.19839961794178565}"
"{829.75, 0.28971647831565567}","{829.75, 0.19636534290021043}"
"{830.25, 0.2925629790277381}","{830.25, 0.19261783867325757}"
"{830.75, 0.28249121292287677}","{830.75, 0.192370082478981}"
"{831.25, 0.2830757053446524}","{831.25, 0.1874431365717192}"
"{831.75, 0.2859210653303344}","{831.75, 0.17586937407308872}"
"{832.25, 0.2839914498709898}","{832.25, 0.1801085011475138}"
"{832.75, 0.2772117934495474}","{832.75, 0.17684252304252274}"
"{833.25, 0.2738683257500724}","{833.25, 0.17897197650631572}"
"{833.75, 0.2796787996427261}","{833.75, 0.17334500677492215}"
"{834.25, 0.2712019338351935}","{834.25, 0.17442326164040967}"
"{834.75, 0.2757551323756145}","{834.75, 0.1715622997902393}"
"{835.25, 0.27529821899689794}","{835.25, 0.16660579057640504}"
"{835.75, 0.2715490848926975}","{835.75, 0.16775169438986257}"
"{836.25, 0.26597158101833157}","{836.25, 0.1642447034286675}"
"{836.75, 0.27105822710747085}","{836.75, 0.16427756824404008}"
"{837.25, 0.2714373271620387}","{837.25, 0.16260905163712672}"
"{837.75, 0.26811525264864117}","{837.75, 0.16055014226683206}"
"{838.25, 0.26936833870361}","{838.25, 0.16339555426005653}"
"{838.75, 0.26858488305897266}","{838.75, 0.15513329768039852}"
"{839.25, 0.2753151048333025}","{839.25, 0.1586966308454775}"
"{839.75, 0.26892894910268844}","{839.75, 0.15599253485907594}"
"{840.25, 0.27465598108162853}","{840.25, 0.1477494217741055}"
"{840.75, 0.2674491510538353}","{840.75, 0.15541612144190925}"
"{841.25, 0.2775181250824102}","{841.25, 0.1479646469945195}"
"{841.75, 0.2773947606897416}","{841.75, 0.1503500997679904}"
"{842.25, 0.2853365711355467}","{842.25, 0.144861913055155}"
"{842.75, 0.27181630781018407}","{842.75, 0.14458098974465597}"
"{843.25, 0.278925809449815}","{843.25, 0.14319589384715525}"
"{843.75, 0.28218732580445527}","{843.75, 0.14518892520351437}"
"{844.25, 0.279090756446394}","{844.25, 0.1444540491488812}"
"{844.75, 0.2853586024244951}","{844.75, 0.1429417751352641}"
"{845.25, 0.285148688499336}","{845.25, 0.1403293955698354}"
"{845.75, 0.27925506987926896}","{845.75, 0.13499938601824582}"
"{846.25, 0.28254792604003715}","{846.25, 0.1300641154815748}"
"{846.75, 0.2856311984257943}","{846.75, 0.12882271352309743}"
"{847.25, 0.2829958229964858}","{847.25, 0.13430786901808398}"
"{847.75, 0.28024028155915864}","{847.75, 0.13771851838025054}"
"{848.25, 0.28853494074225644}","{848.25, 0.1323411583195037}"
"{848.75, 0.2799102959470913}","{848.75, 0.1338769953882626}"
"{849.25, 0.27999170488327113}","{849.25, 0.13250797783580617}"
"{849.75, 0.2822867099594955}","{849.75, 0.1365564051815674}"
"{850.25, 0.2896593223577859}","{850.25, 0.138087056970457}"
"{850.75, 0.28760566244824315}","{850.75, 0.12821737918663892}"
"{851.25, 0.2830990876430295}","{851.25, 0.13489998346784302}"
"{851.75, 0.2858776610175025}","{851.75, 0.13269818367934139}"
"{852.25, 0.2895930805934652}","{852.25, 0.1286346949479951}"
"{852.75, 0.29117993743612014}","{852.75, 0.12978001884235807}"
"{853.25, 0.29080527628201835}","{853.25, 0.137280782050687}"
"{853.75, 0.29124710050167435}","{853.75, 0.13976732339880135}"
"{854.25, 0.29629637511905293}","{854.25, 0.1416737425862084}"
"{854.75, 0.2914363704023176}","{854.75, 0.1430010570731559}"
"{855.25, 0.29537990190021557}","{855.25, 0.14586425667631184}"
"{855.75, 0.29598085095049215}","{855.75, 0.14456265423575765}"
"{856.25, 0.29926619493527745}","{856.25, 0.14358249637536713}"
"{856.75, 0.30092132452838294}","{856.75, 0.1534106515977673}"
"{857.25, 0.2944473548941919}","{857.25, 0.15050916457019625}"
"{857.75, 0.30077376340513556}","{857.75, 0.15093246673545477}"
"{858.25, 0.3085945804716027}","{858.25, 0.16124986382046544}"
"{858.75, 0.3002208966553159}","{858.75, 0.15943346165461253}"
"{859.25, 0.2987895179910975}","{859.25, 0.16316644889161935}"
"{859.75, 0.30157364974703316}","{859.75, 0.17562538622425825}"
"{860.25, 0.31184597739877534}","{860.25, 0.170428349491751}"
"{860.75, 0.30506820907825855}","{860.75, 0.17478495955208262}"
"{861.25, 0.30804608780006}","{861.25, 0.17614666458915157}"
"{861.75, 0.3077057634875668}","{861.75, 0.17617167483464682}"
"{862.25, 0.31120386652562737}","{862.25, 0.187443251162498}"
"{862.75, 0.3105794688207208}","{862.75, 0.18212741366604265}"
"{863.25, 0.309108368976272}","{863.25, 0.18868597016998193}"
"{863.75, 0.3083649153838333}","{863.75, 0.1868007739644078}"
"{864.25, 0.3087912218604313}","{864.25, 0.18960884936249756}"
"{864.75, 0.31219802320828716}","{864.75, 0.19298388783713744}"
"{865.25, 0.30452929302018134}","{865.25, 0.19553186913766843}"
"{865.75, 0.30399138452422203}","{865.75, 0.1954190080304667}"
"{866.25, 0.30840040645011785}","{866.25, 0.19574900509471602}"
"{866.75, 0.2994610266745942}","{866.75, 0.19550972816259213}"
"{867.25, 0.30206003790465435}","{867.25, 0.1997560785157587}"
"{867.75, 0.30011973550126075}","{867.75, 0.19900966892956162}"
"{868.25, 0.3031567104963584}","{868.25, 0.19422563870061496}"
"{868.75, 0.2982908376175979}","{868.75, 0.20647464881185648}"
"{869.25, 0.29988266529679924}","{869.25, 0.20641897980753224}"
"{869.75, 0.29822843825275897}","{869.75, 0.20774920940160993}"
"{870.25, 0.2950950317426783}","{870.25, 0.20649670253103317}"
"{870.75, 0.2910450791634147}","{870.75, 0.20310634707619118}"
"{871.25, 0.28867906887763023}","{871.25, 0.20431041957915386}"
"{871.75, 0.29458755963264216}","{871.75, 0.20714716086584434}"
"{872.25, 0.28467405513380295}","{872.25, 0.2031341393773691}"
"{872.75, 0.2935317511753264}","{872.75, 0.20628218606506785}"
"{873.25, 0.2851061907783908}","{873.25, 0.20710524418554566}"
"{873.75, 0.2833882455191811}","{873.75, 0.20209586370865049}"
"{874.25, 0.27928149663145463}","{874.25, 0.20323371593860812}"
"{874.75, 0.2790821294252132}","{874.75, 0.20017388199808767}"
"{875.25, 0.282146641244944}","{875.25, 0.2004977729701899}"
"{875.75, 0.2805934175394445}","{875.75, 0.204262157605919}"
"{876.25, 0.27641812016171413}","{876.25, 0.19839332583481942}"
"{876.75, 0.27181052402768974}","{876.75, 0.2042167833889087}"
"{877.25, 0.268915704581883}","{877.25, 0.19704312466462193}"
"{877.75, 0.26614324325028643}","{877.75, 0.20117541571158445}"
"{878.25, 0.2666661111382331}","{878.25, 0.19781702418990965}"
"{878.75, 0.2623520367407503}","{878.75, 0.18991107074365235}"
"{879.25, 0.2648970678177102}","{879.25, 0.1932926224781089}"
"{879.75, 0.251600344286341}","{879.75, 0.1892593859620929}"
"{880.25, 0.26099500895228733}","{880.25, 0.18709797401447517}"
"{880.75, 0.25174991482997383}","{880.75, 0.18885800495539667}"
"{881.25, 0.25129092061680847}","{881.25, 0.1889374249986798}"
"{881.75, 0.24743481074583523}","{881.75, 0.18336240764916598}"
"{882.25, 0.24666290048466147}","{882.25, 0.18487316178728155}"
"{882.75, 0.2434846416129549}","{882.75, 0.18061012918479977}"
"{883.25, 0.24263695901632368}","{883.25, 0.17430492306285303}"
"{883.75, 0.23501033280726644}","{883.75, 0.1813977991924186}"
"{884.25, 0.23298652461250619}","{884.25, 0.18110940526911226}"
"{884.75, 0.22785449536343372}","{884.75, 0.1756196274230157}"
"{885.25, 0.2313461910208822}","{885.25, 0.17496347987470917}"
"{885.75, 0.2286592809992143}","{885.75, 0.17820495295539696}"
"{886.25, 0.22345975907230936}","{886.25, 0.17773354869547056}"
"{886.75, 0.22262670519230324}","{886.75, 0.16700627833349319}"
"{887.25, 0.22218721598760405}","{887.25, 0.17531031574342984}"
"{887.75, 0.21601910453159287}","{887.75, 0.1753350646985896}"
"{888.25, 0.21538773492821653}","{888.25, 0.170610329772015}"
"{888.75, 0.2150706465250774}","{888.75, 0.1705144004317371}"
"{889.25, 0.2123642777336626}","{889.25, 0.17103469813928393}"
"{889.75, 0.20903451100582354}","{889.75, 0.17297068974771104}"
"{890.25, 0.2074693501788613}","{890.25, 0.16388835488476364}"
"{890.75, 0.20801780134566278}","{890.75, 0.17031628410528626}"
"{891.25, 0.20024021005192466}","{891.25, 0.1626595184420443}"
"{891.75, 0.20446417098828557}","{891.75, 0.16428866730971692}"
"{892.25, 0.20317837536208308}","{892.25, 0.1676353280091537}"
"{892.75, 0.20037220497804947}","{892.75, 0.16772560504312053}"
"{893.25, 0.20263905053455558}","{893.25, 0.1699012110974773}"
"{893.75, 0.20260370390113638}","{893.75, 0.16649591295655794}"
"{894.25, 0.20311377322233626}","{894.25, 0.16768949264008534}"
"{894.75, 0.19677094086172334}","{894.75, 0.16606500232053012}"
"{895.25, 0.19483224233140434}","{895.25, 0.16621710316701893}"
"{895.75, 0.2025404922733567}","{895.75, 0.16545155801186928}"
"{896.25, 0.20021205293993066}","{896.25, 0.168966035313373}"
"{896.75, 0.20095511534871044}","{896.75, 0.1694217498388635}"
"{897.25, 0.19952313415918563}","{897.25, 0.1662742463061103}"
"{897.75, 0.19623017088972228}","{897.75, 0.16770741422956376}"
"{898.25, 0.19933991553807515}","{898.25, 0.1641983968377192}"
"{898.75, 0.19973296555364245}","{898.75, 0.17337317636265698}"
"{899.25, 0.19601924667581358}","{899.25, 0.1730331225460004}"
"{899.75, 0.19409065644351997}","{899.75, 0.17226719324323975}"
"{900.25, 0.19963253029699846}","{900.25, 0.16535530321381423}"
"{900.75, 0.20427874141360475}","{900.75, 0.17311008850082232}"
"{901.25, 0.1981742488598537}","{901.25, 0.1756281599378234}"
"{901.75, 0.19860526958908073}","{901.75, 0.17164229856732469}"
"{902.25, 0.20447985741624847}","{902.25, 0.17166868158473242}"
"{902.75, 0.20297746684707632}","{902.75, 0.17290885677775217}"
"{903.25, 0.20564203112781732}","{903.25, 0.17469357715011616}"
"{903.75, 0.20271445012875047}","{903.75, 0.17878003398663375}"
"{904.25, 0.19828763402245647}","{904.25, 0.1786206427442211}"
"{904.75, 0.20391515192532592}","{904.75, 0.1816709476521407}"
"{905.25, 0.20137819615218303}","{905.25, 0.17660772870002794}"
"{905.75, 0.206613187949955}","{905.75, 0.17372774254407367}"
"{906.25, 0.20665301700848313}","{906.25, 0.18112858949857663}"
"{906.75, 0.20150627274652477}","{906.75, 0.18114961360799692}"
"{907.25, 0.20703972409946372}","{907.25, 0.18026476148221524}"
"{907.75, 0.20519880717106959}","{907.75, 0.18058802278585512}"
"{908.25, 0.2102255186050285}","{908.25, 0.18833074970477628}"
"{908.75, 0.20489645951577548}","{908.75, 0.19063880905352004}"
"{909.25, 0.20547348501276627}","{909.25, 0.19083532088359045}"
"{909.75, 0.20624133717136367}","{909.75, 0.1914531872292394}"
"{910.25, 0.20612811107258608}","{910.25, 0.1896025326723534}"
"{910.75, 0.20792751395487669}","{910.75, 0.19358925959510262}"
"{911.25, 0.20502276171251563}","{911.25, 0.1867490665851583}"
"{911.75, 0.2056363448239118}","{911.75, 0.19530000271399311}"
"{912.25, 0.20739487274623725}","{912.25, 0.19543325588657404}"
"{912.75, 0.20689966176971292}","{912.75, 0.20060858982105548}"
"{913.25, 0.2063287018661302}","{913.25, 0.1967792106476683}"
"{913.75, 0.20957082462191057}","{913.75, 0.20308740392063243}"
"{914.25, 0.20762729409705857}","{914.25, 0.2066320095649518}"
"{914.75, 0.2102177553453892}","{914.75, 0.20789671952453187}"
"{915.25, 0.20093000218772705}","{915.25, 0.2049098012980002}"
"{915.75, 0.20858079217469885}","{915.75, 0.21873836410325778}"
"{916.25, 0.19957020730114083}","{916.25, 0.2127589241109077}"
"{916.75, 0.20022141784419767}","{916.75, 0.21353941870435428}"
"{917.25, 0.20037818938168}","{917.25, 0.21999361998071085}"
"{917.75, 0.19875074039018453}","{917.75, 0.21575455415635572}"
"{918.25, 0.20171554247679108}","{918.25, 0.21623380836767755}"
"{918.75, 0.1991032889225108}","{918.75, 0.2197539115077477}"
"{919.25, 0.19641808234049482}","{919.25, 0.21754836733712934}"
"{919.75, 0.19248588532190802}","{919.75, 0.2210639310771473}"
"{920.25, 0.1919649487748792}","{920.25, 0.21403752852828037}"
"{920.75, 0.18629903172782025}","{920.75, 0.2171346449398035}"
"{921.25, 0.18831557939439708}","{921.25, 0.21547056384939375}"
"{921.75, 0.18500100452417273}","{921.75, 0.21725584917349747}"
"{922.25, 0.17949916489768736}","{922.25, 0.22022737007859672}"
"{922.75, 0.1803457778292205}","{922.75, 0.21672365107850922}"
"{923.25, 0.17881432663303176}","{923.25, 0.21957355483762356}"
"{923.75, 0.1754366400276828}","{923.75, 0.21696366191407032}"
"{924.25, 0.17379642411770188}","{924.25, 0.21032554916954285}"
"{924.75, 0.17498333072612082}","{924.75, 0.21512947408452926}"
"{925.25, 0.17104842138159107}","{925.25, 0.20761128257231487}"
"{925.75, 0.1664404083705363}","{925.75, 0.21217475013073472}"
"{926.25, 0.16868245262670054}","{926.25, 0.20241848538546148}"
"{926.75, 0.16449417580672512}","{926.75, 0.2010678112187829}"
"{927.25, 0.16519448977524162}","{927.25, 0.20474110190636877}"
"{927.75, 0.16473001228442086}","{927.75, 0.20799703977990666}"
"{928.25, 0.161451332454182}","{928.25, 0.20469772804238745}"
"{928.75, 0.16050174963501626}","{928.75, 0.20175592457725142}"
"{929.25, 0.1680257023677478}","{929.25, 0.20017339360249867}"
"{929.75, 0.16317684616535488}","{929.75, 0.1947621434471435}"
"{930.25, 0.1532027245786197}","{930.25, 0.18918001348807265}"
"{930.75, 0.15813590262536373}","{930.75, 0.19355227639992392}"
"{931.25, 0.15696619560974925}","{931.25, 0.19480160900679352}"
"{931.75, 0.156882008858762}","{931.75, 0.193638673574001}"
"{932.25, 0.155490017483147}","{932.25, 0.19647345361889143}"
"{932.75, 0.15615367991278734}","{932.75, 0.18415024752667675}"
"{933.25, 0.1532704330709391}","{933.25, 0.19015733995378598}"
"{933.75, 0.15128567465706366}","{933.75, 0.1879431893803567}"
"{934.25, 0.148482693177388}","{934.25, 0.18637651186712312}"
"{934.75, 0.1528382677211473}","{934.75, 0.18533903997016324}"
"{935.25, 0.15134115387509944}","{935.25, 0.1923871552907777}"
"{935.75, 0.14906383574621201}","{935.75, 0.18209638268995057}"
"{936.25, 0.14764475245875144}","{936.25, 0.18246735197257938}"
"{936.75, 0.14548340308577903}","{936.75, 0.18745858959357006}"
"{937.25, 0.1521706234033522}","{937.25, 0.18735863833206146}"
"{937.75, 0.14139051136033332}","{937.75, 0.1791958564653596}"
"{938.25, 0.14473112539079666}","{938.25, 0.18534878043552172}"
"{938.75, 0.14413454179377624}","{938.75, 0.18554193630615035}"
"{939.25, 0.13871688318477252}","{939.25, 0.1773931502089669}"
"{939.75, 0.13956987603009388}","{939.75, 0.18855125779314585}"
"{940.25, 0.13597588420617798}","{940.25, 0.18105052422786966}"
"{940.75, 0.13394101135529357}","{940.75, 0.1841575958919298}"
"{941.25, 0.1330556497668994}","{941.25, 0.18790167761019708}"
"{941.75, 0.13513056119721273}","{941.75, 0.18570752282999572}"
"{942.25, 0.1306592191431918}","{942.25, 0.18223643521092692}"
"{942.75, 0.13010957717309746}","{942.75, 0.1871379286745157}"
"{943.25, 0.12812013556300336}","{943.25, 0.18471531961261226}"
"{943.75, 0.1282737731821571}","{943.75, 0.18920391882618987}"
"{944.25, 0.12329901276226433}","{944.25, 0.1816765722894526}"
"{944.75, 0.11899325200909489}","{944.75, 0.18198643335568201}"
"{945.25, 0.12294751246537013}","{945.25, 0.18861401460314642}"
"{945.75, 0.12262469973757179}","{945.75, 0.1856756281056111}"
"{946.25, 0.11655895658029736}","{946.25, 0.18887801212237934}"
"{946.75, 0.11605587475500098}","{946.75, 0.19693825956145694}"
"{947.25, 0.11617853268596681}","{947.25, 0.1946363877079737}"
"{947.75, 0.11637457647736306}","{947.75, 0.19667276262647707}"
"{948.25, 0.11385178438378149}","{948.25, 0.19708913837991043}"
"{948.75, 0.11687620112932817}","{948.75, 0.19883332600241085}"
"{949.25, 0.11354841109900009}","{949.25, 0.19895952781301968}"
"{949.75, 0.1144790309966054}","{949.75, 0.20520065716563501}"
"{950.25, 0.1143821654549642}","{950.25, 0.20388190491159205}"
"{950.75, 0.1142121183809766}","{950.75, 0.2124766586806995}"
"{951.25, 0.11609310610973135}","{951.25, 0.2089667331451868}"
"{951.75, 0.11691062568246317}","{951.75, 0.20764808075078917}"
"{952.25, 0.116300511493874}","{952.25, 0.21099138011265034}"
"{952.75, 0.11777523112459534}","{952.75, 0.21070818754409842}"
"{953.25, 0.11519183912322992}","{953.25, 0.20847105537423133}"
"{953.75, 0.11491232294574176}","{953.75, 0.2108895092846356}"
"{954.25, 0.12222662969060875}","{954.25, 0.21565954119313926}"
"{954.75, 0.11643399854543349}","{954.75, 0.21296423195329034}"
"{955.25, 0.12698561142385387}","{955.25, 0.2219152681241017}"
"{955.75, 0.12156105047598299}","{955.75, 0.21749968823649513}"
"{956.25, 0.12412055732246555}","{956.25, 0.2181308874684877}"
"{956.75, 0.12667739036036157}","{956.75, 0.21177480581168343}"
"{957.25, 0.12908598176395933}","{957.25, 0.22271108336802775}"
"{957.75, 0.12483561511648916}","{957.75, 0.21853313466573113}"
"{958.25, 0.13084180418577188}","{958.25, 0.22493743526421858}"
"{958.75, 0.1325904088557106}","{958.75, 0.22733470026600705}"
"{959.25, 0.13117759827517864}","{959.25, 0.21836294235041373}"
"{959.75, 0.13448503204316734}","{959.75, 0.2231017616657635}"
"{960.25, 0.13405224879937105}","{960.25, 0.22515388660913552}"
"{960.75, 0.13608562929018142}","{960.75, 0.22680467310571042}"
"{961.25, 0.13576118883680627}","{961.25, 0.22674376005239913}"
"{961.75, 0.1356544224111648}","{961.75, 0.22349260043154925}"
"{962.25, 0.1382630667009594}","{962.25, 0.2242306340092694}"
"{962.75, 0.13721429712181543}","{962.75, 0.22713050707703394}"
"{963.25, 0.13613044932938592}","{963.25, 0.22450989963078583}"
"{963.75, 0.1365659280487215}","{963.75, 0.22842995029236485}"
"{964.25, 0.13739837376157607}","{964.25, 0.22802745117979145}"
"{964.75, 0.1380855161448547}","{964.75, 0.2192768338152946}"
"{965.25, 0.1341522307056374}","{965.25, 0.2263722529796335}"
"{965.75, 0.13682434887474443}","{965.75, 0.22699265513729516}"
"{966.25, 0.13686174636312592}","{966.25, 0.21865308280382897}"
"{966.75, 0.1342324734998179}","{966.75, 0.22409423647302365}"
"{967.25, 0.13452329008500194}","{967.25, 0.22641423527865276}"
"{967.75, 0.1303860097404869}","{967.75, 0.22488189618390472}"
"{968.25, 0.13136212695979}","{968.25, 0.22074811063695454}"
"{968.75, 0.13262492674030973}","{968.75, 0.22764747384758502}"
"{969.25, 0.1341020803135296}","{969.25, 0.2297912682308192}"
"{969.75, 0.1293628348981272}","{969.75, 0.22357084035454025}"
"{970.25, 0.12854218613290386}","{970.25, 0.22424628047525247}"
"{970.75, 0.1300909344926133}","{970.75, 0.22796888849130595}"
"{971.25, 0.12729797770016585}","{971.25, 0.23016451812966318}"
"{971.75, 0.12823631884052167}","{971.75, 0.22711419043891543}"
"{972.25, 0.12275980035261609}","{972.25, 0.23167490717506536}"
"{972.75, 0.12753154339979558}","{972.75, 0.2269371598893528}"
"{973.25, 0.12467404725826277}","{973.25, 0.23188736289889977}"
"{973.75, 0.1224276871431255}","{973.75, 0.23626980374546397}"
"{974.25, 0.12293702034263675}","{974.25, 0.22793767823940156}"
"{974.75, 0.12555448908059738}","{974.75, 0.2287201837484677}"
"{975.25, 0.12381123416860178}","{975.25, 0.23129969890402496}"
"{975.75, 0.12774659809381742}","{975.75, 0.23309043205593832}"
"{976.25, 0.12033007859695458}","{976.25, 0.23022103207472008}"
"{976.75, 0.12358552708226052}","{976.75, 0.23083248174980253}"
"{977.25, 0.12166860200562755}","{977.25, 0.22650943712989569}"
"{977.75, 0.12174893657615402}","{977.75, 0.22891537596327385}"
"{978.25, 0.12499867104447343}","{978.25, 0.22991862140911382}"
"{978.75, 0.12272802099892764}","{978.75, 0.2322084009881975}"
"{979.25, 0.12270096449499564}","{979.25, 0.22738990881141694}"
"{979.75, 0.12374066546484487}","{979.75, 0.22442181436073977}"
"{980.25, 0.12357096214661431}","{980.25, 0.22754932206658343}"
"{980.75, 0.12677596718868242}","{980.75, 0.22843897413430977}"
"{981.25, 0.12113737735060176}","{981.25, 0.22285048224112336}"
"{981.75, 0.12331128564972445}","{981.75, 0.23328510189703275}"
"{982.25, 0.12303574452962544}","{982.25, 0.226137950723832}"
"{982.75, 0.12169700847622658}","{982.75, 0.22028038912079953}"
"{983.25, 0.12191860409047155}","{983.25, 0.22005698011149843}"
"{983.75, 0.12716864269566797}","{983.75, 0.2270186371939941}"
"{984.25, 0.1229628382133209}","{984.25, 0.2157697405130254}"
"{984.75, 0.12640278040696262}","{984.75, 0.21371284412533173}"
"{985.25, 0.1283187843988384}","{985.25, 0.21972172721566724}"
"{985.75, 0.128395095885145}","{985.75, 0.22027733647899572}"
"{986.25, 0.12924844558406598}","{986.25, 0.22183237837088396}"
"{986.75, 0.1282650426091884}","{986.75, 0.21605625737728895}"
"{987.25, 0.12982334766270368}","{987.25, 0.21966532732079333}"
"{987.75, 0.13021617185624637}","{987.75, 0.2117882498123502}"
"{988.25, 0.12930427536665057}","{988.25, 0.21367709672114912}"
"{988.75, 0.13262140059747254}","{988.75, 0.21739272657636396}"
"{989.25, 0.12987795932540058}","{989.25, 0.21285195058486045}"
"{989.75, 0.1307979413336826}","{989.75, 0.21673032173441073}"
"{990.25, 0.13277241940682152}","{990.25, 0.2079893056565233}"
"{990.75, 0.13688985318224162}","{990.75, 0.21175561076501384}"
"{991.25, 0.13534473428135113}","{991.25, 0.21496536594681456}"
"{991.75, 0.12951560075108706}","{991.75, 0.21082398534706753}"
"{992.25, 0.13285603476370597}","{992.25, 0.21093868173882055}"
"{992.75, 0.13450867661422775}","{992.75, 0.2175106977278206}"
"{993.25, 0.12963577703870469}","{993.25, 0.21160904013127585}"
"{993.75, 0.1323050284405496}","{993.75, 0.2180638364969218}"
"{994.25, 0.12985585063400804}","{994.25, 0.212443376315861}"
"{994.75, 0.13535907139198794}","{994.75, 0.2199928847688361}"
"{995.25, 0.13228074468359102}","{995.25, 0.2100829520073876}"
"{995.75, 0.13102481100649066}","{995.75, 0.2158102238962915}"
"{996.25, 0.13316213502061686}","{996.25, 0.21647193827498076}"
"{996.75, 0.13260604913443458}","{996.75, 0.21372482574101034}"
"{997.25, 0.13205052058998232}","{997.25, 0.21685934930401118}"
"{997.75, 0.12866731184097668}","{997.75, 0.21351072624059717}"
"{998.25, 0.12919618105133338}","{998.25, 0.21812418963476582}"
"{998.75, 0.12801532455994388}","{998.75, 0.21104778075878772}"
"{999.25, 0.1274283391715637}","{999.25, 0.21560302839955914}"
"{999.75, 0.1314417033039533}","{999.75, 0.22157866511416682}"
"{1000.25, 0.12852003101614423}","{1000.25, 0.21757871194596973}"
"{1000.75, 0.12445248459001454}","{1000.75, 0.21544427991734016}"
"{1001.25, 0.12828735197755342}","{1001.25, 0.21933155725961334}"
"{1001.75, 0.1260323918472453}","{1001.75, 0.21708898813112817}"
"{1002.25, 0.12805513702103308}","{1002.25, 0.22190093953252016}"
"{1002.75, 0.12997163854576033}","{1002.75, 0.22277389769856332}"
"{1003.25, 0.125774599182249}","{1003.25, 0.22025989309719102}"
"{1003.75, 0.13116111677523803}","{1003.75, 0.22986675310018448}"
"{1004.25, 0.12630854093528124}","{1004.25, 0.22467827859168926}"
"{1004.75, 0.12752863094222283}","{1004.75, 0.22669330966808876}"
"{1005.25, 0.12628692289571766}","{1005.25, 0.23061404023795382}"
"{1005.75, 0.1252196433700889}","{1005.75, 0.2243433544490558}"
"{1006.25, 0.12681929503271555}","{1006.25, 0.22690006618198613}"
"{1006.75, 0.12907484436368058}","{1006.75, 0.22978078738625685}"
"{1007.25, 0.12745437265955245}","{1007.25, 0.2291772019023621}"
"{1007.75, 0.12358844551840026}","{1007.75, 0.2252032347309694}"
"{1008.25, 0.12560037086777337}","{1008.25, 0.2311237606494391}"
"{1008.75, 0.12615979320190507}","{1008.75, 0.23388804716793726}"
"{1009.25, 0.1237155224394976}","{1009.25, 0.2316549269350458}"
"{1009.75, 0.12562089235841506}","{1009.75, 0.23365653214943585}"
"{1010.25, 0.12745540779780243}","{1010.25, 0.23798831234031695}"
"{1010.75, 0.12528986315435092}","{1010.75, 0.2424242276474675}"
"{1011.25, 0.12657151931027052}","{1011.25, 0.24197932785231097}"
"{1011.75, 0.12482175364431876}","{1011.75, 0.2451091503709221}"
"{1012.25, 0.12455362896594542}","{1012.25, 0.24493400963261924}"
"{1012.75, 0.12342577880645447}","{1012.75, 0.25190055224715774}"
"{1013.25, 0.12859106384653313}","{1013.25, 0.25675127175333123}"
"{1013.75, 0.1291462540273318}","{1013.75, 0.2563004057085818}"
"{1014.25, 0.12729648427454596}","{1014.25, 0.25368908884077257}"
"{1014.75, 0.12805775620213963}","{1014.75, 0.25550799744439795}"
"{1015.25, 0.12703390186976737}","{1015.25, 0.2526837646885143}"
"{1015.75, 0.12765736166945896}","{1015.75, 0.26011141271068766}"
"{1016.25, 0.1304056419832305}","{1016.25, 0.2632723824741655}"
"{1016.75, 0.12760039773228585}","{1016.75, 0.25926292639327847}"
"{1017.25, 0.1231882770465435}","{1017.25, 0.2570348933866478}"
"{1017.75, 0.129220849423259}","{1017.75, 0.26385361221088627}"
"{1018.25, 0.12549654210532293}","{1018.25, 0.26146408233416}"
"{1018.75, 0.127247425457797}","{1018.75, 0.25859284203925625}"
"{1019.25, 0.12363027892924452}","{1019.25, 0.26099265216517303}"
"{1019.75, 0.1254145243472923}","{1019.75, 0.25635132912067066}"
"{1020.25, 0.12951900769264343}","{1020.25, 0.26379814051071865}"
"{1020.75, 0.1264521439604381}","{1020.75, 0.2593210242758886}"
"{1021.25, 0.12819827565300929}","{1021.25, 0.2584966443193434}"
"{1021.75, 0.12482818731074519}","{1021.75, 0.25901372152901614}"
"{1022.25, 0.123574358862099}","{1022.25, 0.25738630065718465}"
"{1022.75, 0.12426337092288522}","{1022.75, 0.26470726505903747}"
"{1023.25, 0.12464528886772773}","{1023.25, 0.2613651345204134}"
"{1023.75, 0.12512892443923887}","{1023.75, 0.2554572437906869}"
"{1024.25, 0.1282311324032263}","{1024.25, 0.2582213410188619}"
"{1024.75, 0.12293306173131043}","{1024.75, 0.2539782883752559}"
"{1025.25, 0.12090227483938465}","{1025.25, 0.2505944610698992}"
"{1025.75, 0.12794181411652902}","{1025.75, 0.2514872919867253}"
"{1026.25, 0.12455267364693727}","{1026.25, 0.25723783426568053}"
"{1026.75, 0.12574748835957802}","{1026.75, 0.2451054995665288}"
"{1027.25, 0.12219314167415428}","{1027.25, 0.25325380855322494}"
"{1027.75, 0.1250150354897303}","{1027.75, 0.24667977390641438}"
"{1028.25, 0.12271810831760624}","{1028.25, 0.25396680193683624}"
"{1028.75, 0.12269235786261892}","{1028.75, 0.2455346621071316}"
"{1029.25, 0.12175272538338011}","{1029.25, 0.24908868789029495}"
"{1029.75, 0.12605796204085898}","{1029.75, 0.2540759236789343}"
"{1030.25, 0.1261997067982172}","{1030.25, 0.24331591431221736}"
"{1030.75, 0.12252200739627701}","{1030.75, 0.24468636753053075}"
"{1031.25, 0.11996270475243258}","{1031.25, 0.24408959887470572}"
"{1031.75, 0.1267591829045851}","{1031.75, 0.24344030182013673}"
"{1032.25, 0.1212302996587715}","{1032.25, 0.24454330026459378}"
"{1032.75, 0.11786572746410087}","{1032.75, 0.23869500976060182}"
"{1033.25, 0.12033752629021295}","{1033.25, 0.24186738549926806}"
"{1033.75, 0.12435718737283571}","{1033.75, 0.24445365181656778}"
"{1034.25, 0.12486973937282589}","{1034.25, 0.24232235754474332}"
"{1034.75, 0.12214961248235101}","{1034.75, 0.24141103244932896}"
"{1035.25, 0.12074455261984553}","{1035.25, 0.24261766985602784}"
"{1035.75, 0.12314172687798725}","{1035.75, 0.23879749767100525}"
"{1036.25, 0.12409093459343183}","{1036.25, 0.24719536968735017}"
"{1036.75, 0.12141003166335966}","{1036.75, 0.24216111172536575}"
"{1037.25, 0.11735462577954248}","{1037.25, 0.24135770987971272}"
"{1037.75, 0.12072238243702918}","{1037.75, 0.24039668296816807}"
"{1038.25, 0.12294602231099157}","{1038.25, 0.24054483960100695}"
"{1038.75, 0.11856034086575047}","{1038.75, 0.2419060764686854}"
"{1039.25, 0.12477210271498118}","{1039.25, 0.2440041324604074}"
"{1039.75, 0.12357290097844387}","{1039.75, 0.24873507705301856}"
"{1040.25, 0.11909276735137225}","{1040.25, 0.23839705737528719}"
"{1040.75, 0.12268430835520248}","{1040.75, 0.25118121828126216}"
"{1041.25, 0.12028332917373313}","{1041.25, 0.2429042152380426}"
"{1041.75, 0.11975743112036508}","{1041.75, 0.2482577729945628}"
"{1042.25, 0.12010112430775194}","{1042.25, 0.251345610759272}"
"{1042.75, 0.11730391054855827}","{1042.75, 0.2384037850538789}"
"{1043.25, 0.12082091720984352}","{1043.25, 0.2505270652237482}"
"{1043.75, 0.12149739153006056}","{1043.75, 0.25434432842799237}"
"{1044.25, 0.11897042508396212}","{1044.25, 0.25417013233095276}"
"{1044.75, 0.11998060211774952}","{1044.75, 0.25200315390681044}"
"{1045.25, 0.11682349728683433}","{1045.25, 0.24669299066163358}"
"{1045.75, 0.11556834211358986}","{1045.75, 0.24867093268683707}"
"{1046.25, 0.11531334659113157}","{1046.25, 0.24619546113582694}"
"{1046.75, 0.11439293882019967}","{1046.75, 0.2516789250396595}"
"{1047.25, 0.11733237037218953}","{1047.25, 0.2523959547446087}"
"{1047.75, 0.11238850222437302}","{1047.75, 0.2469413807014391}"
"{1048.25, 0.11349815152170252}","{1048.25, 0.25220756213814366}"
"{1048.75, 0.10773033866234463}","{1048.75, 0.24994528781962055}"
"{1049.25, 0.10817707913254886}","{1049.25, 0.2522806344770636}"
"{1049.75, 0.10444174203395588}","{1049.75, 0.25362202702033576}"
"{1050.25, 0.1023022121860629}","{1050.25, 0.2560055730523407}"
"{1050.75, 0.10082784048638814}","{1050.75, 0.2508777282979294}"
"{1051.25, 0.10624807044642777}","{1051.25, 0.2448165648776521}"
"{1051.75, 0.10397823367107491}","{1051.75, 0.24860751983186227}"
"{1052.25, 0.09856520712303767}","{1052.25, 0.24000164499208262}"
"{1052.75, 0.09951121173285264}","{1052.75, 0.2404081878481868}"
"{1053.25, 0.09440313903965458}","{1053.25, 0.23888949487070052}"
"{1053.75, 0.09978050096601078}","{1053.75, 0.2532317241384541}"
"{1054.25, 0.0948093280345059}","{1054.25, 0.23876695296332495}"
"{1054.75, 0.09668017234422485}","{1054.75, 0.24140711839521314}"
"{1055.25, 0.09531379201256585}","{1055.25, 0.24466787614109556}"
"{1055.75, 0.09573066177449788}","{1055.75, 0.2461609521415897}"
"{1056.25, 0.09350845061598642}","{1056.25, 0.24583698023542525}"
"{1056.75, 0.08904651858134212}","{1056.75, 0.23846161237395866}"
"{1057.25, 0.09114633200717245}","{1057.25, 0.2374678450824409}"
"{1057.75, 0.09051040444720564}","{1057.75, 0.24186239950087593}"
"{1058.25, 0.09003968389422376}","{1058.25, 0.24133396042923608}"
"{1058.75, 0.08940487906281909}","{1058.75, 0.231697518292514}"
"{1059.25, 0.08880356345289539}","{1059.25, 0.24229598716581063}"
"{1059.75, 0.08905755714151524}","{1059.75, 0.2410959387143434}"
"{1060.25, 0.089574184995058}","{1060.25, 0.2361244057769927}"
"{1060.75, 0.09048445069243993}","{1060.75, 0.23787274905082953}"
"{1061.25, 0.09136103080713434}","{1061.25, 0.23827703980843803}"
"{1061.75, 0.09341804657278373}","{1061.75, 0.24409965261378933}"
"{1062.25, 0.08878246451175197}","{1062.25, 0.24341740267672216}"
"{1062.75, 0.08710161695692152}","{1062.75, 0.24206553839061878}"
"{1063.25, 0.08968199870430699}","{1063.25, 0.2396842665283143}"
"{1063.75, 0.09160493309025408}","{1063.75, 0.23931411085657409}"
"{1064.25, 0.0911036153635876}","{1064.25, 0.23915024491069678}"
"{1064.75, 0.08880314663431298}","{1064.75, 0.2392953009269363}"
"{1065.25, 0.0910181322628289}","{1065.25, 0.23789710448094475}"
"{1065.75, 0.0919234523047015}","{1065.75, 0.2378369597290527}"
"{1066.25, 0.09485373545684982}","{1066.25, 0.2437893835530093}"
"{1066.75, 0.0917720030199942}","{1066.75, 0.24208285729188764}"
"{1067.25, 0.09163109719063321}","{1067.25, 0.23929977111164005}"
"{1067.75, 0.09149032326913493}","{1067.75, 0.24832216214387287}"
"{1068.25, 0.09399135338019747}","{1068.25, 0.23789612988073042}"
"{1068.75, 0.0927738738142057}","{1068.75, 0.24424475948171132}"
"{1069.25, 0.0925675976441814}","{1069.25, 0.24069719290495034}"
"{1069.75, 0.09044002996164396}","{1069.75, 0.2449385235485674}"
"{1070.25, 0.09427152417073922}","{1070.25, 0.2467696332004223}"
"{1070.75, 0.09289350120049855}","{1070.75, 0.24419814491735156}"
"{1071.25, 0.09301277364703285}","{1071.25, 0.2461301899528844}"
"{1071.75, 0.09693522852989252}","{1071.75, 0.24443052983993463}"
"{1072.25, 0.0881173070632652}","{1072.25, 0.24119940704107187}"
"{1072.75, 0.09190848189803519}","{1072.75, 0.24042302743419997}"
"{1073.25, 0.08521110265027472}","{1073.25, 0.24250639362624887}"
"{1073.75, 0.0900383814470601}","{1073.75, 0.24152600755262843}"
"{1074.25, 0.08698039469174003}","{1074.25, 0.24197471496440606}"
"{1074.75, 0.08752343768386041}","{1074.75, 0.23946600521779568}"
"{1075.25, 0.0883575850664456}","{1075.25, 0.23568565103502767}"
"{1075.75, 0.08825176430838254}","{1075.75, 0.24072063103727448}"
"{1076.25, 0.08662460812849795}","{1076.25, 0.23831782194027418}"
"{1076.75, 0.08554901280727674}","{1076.75, 0.24212559185315036}"
"{1077.25, 0.08094925802436805}","{1077.25, 0.23143344789254883}"
"{1077.75, 0.08307755580480271}","{1077.75, 0.23620685599664315}"
"{1078.25, 0.08255438569192995}","{1078.25, 0.23736780782417025}"
"{1078.75, 0.08303287463049766}","{1078.75, 0.2327371907692212}"
"{1079.25, 0.08163862301451129}","{1079.25, 0.23283249823586236}"
"{1079.75, 0.08085871699222577}","{1079.75, 0.23404414662490938}"
"{1080.25, 0.07966026803581522}","{1080.25, 0.22673315918615325}"
"{1080.75, 0.0768833533363932}","{1080.75, 0.2270339102489626}"
"{1081.25, 0.07845888211315348}","{1081.25, 0.2231282411133087}"
"{1081.75, 0.07829380839219356}","{1081.75, 0.22327842075875623}"
"{1082.25, 0.07552137173429724}","{1082.25, 0.22403601700277734}"
"{1082.75, 0.07613004682268618}","{1082.75, 0.22403382028752142}"
"{1083.25, 0.07866787092204526}","{1083.25, 0.22529619788303445}"
"{1083.75, 0.07879232843491162}","{1083.75, 0.22529342206375022}"
"{1084.25, 0.07634609560149484}","{1084.25, 0.21669948453713747}"
"{1084.75, 0.07438387771101329}","{1084.75, 0.2161450292331103}"
"{1085.25, 0.07373967369406292}","{1085.25, 0.2188729160934765}"
"{1085.75, 0.07460419044678833}","{1085.75, 0.2129180579681798}"
"{1086.25, 0.07373596642085573}","{1086.25, 0.21271921053772466}"
"{1086.75, 0.07796581239960593}","{1086.75, 0.21685667101497597}"
"{1087.25, 0.07690457989016891}","{1087.25, 0.216908180359283}"
"{1087.75, 0.072257091078729}","{1087.75, 0.2138364712976665}"
"{1088.25, 0.07552136434203287}","{1088.25, 0.2158529934722805}"
"{1088.75, 0.07542269876634945}","{1088.75, 0.21384146589028435}"
"{1089.25, 0.07529213896419355}","{1089.25, 0.21092630516216085}"
"{1089.75, 0.07621671212573179}","{1089.75, 0.2114832293128085}"
"{1090.25, 0.07627764069772569}","{1090.25, 0.21033086168209705}"
"{1090.75, 0.07477341420716425}","{1090.75, 0.21666460120417716}"
"{1091.25, 0.07764445114003074}","{1091.25, 0.2132011532827083}"
"{1091.75, 0.07585377212641572}","{1091.75, 0.21139712154612514}"
"{1092.25, 0.07786046956615714}","{1092.25, 0.2118522235676245}"
"{1092.75, 0.07916391937970109}","{1092.75, 0.2163685199897978}"
"{1093.25, 0.07877718443659744}","{1093.25, 0.21812406417570404}"
"{1093.75, 0.07698926072736162}","{1093.75, 0.21712264056664457}"
"{1094.25, 0.08007428876131402}","{1094.25, 0.21967743091049174}"
"{1094.75, 0.07765092236467393}","{1094.75, 0.22132895666184604}"
"{1095.25, 0.07767910884521677}","{1095.25, 0.22417966970810133}"
"{1095.75, 0.07780265496933146}","{1095.75, 0.21812669307121646}"
"{1096.25, 0.07992826771758244}","{1096.25, 0.22452508263112694}"
"{1096.75, 0.07995537791446042}","{1096.75, 0.22592158635615558}"
"{1097.25, 0.07909341658103285}","{1097.25, 0.2249198040327799}"
"{1097.75, 0.07981910095123747}","{1097.75, 0.2273630726239203}"
"{1098.25, 0.08108341202616746}","{1098.25, 0.2273095005393964}"
"{1098.75, 0.07990503034967196}","{1098.75, 0.2323925507351814}"
"{1099.25, 0.08167525558963856}","{1099.25, 0.2381189895767344}"
"{1099.75, 0.0818282160670788}","{1099.75, 0.23507114336383828}"
"{1100.25, 0.08125273944978717}","{1100.25, 0.23132884239814405}"
"{1100.75, 0.07884204136408064}","{1100.75, 0.23142292858452157}"
"{1101.25, 0.08029317157959083}","{1101.25, 0.23927894119054227}"
"{1101.75, 0.0794345760243641}","{1101.75, 0.24663048738965077}"
"{1102.25, 0.0799042827490868}","{1102.25, 0.23732205954160443}"
"{1102.75, 0.07822521375064286}","{1102.75, 0.23994738964485665}"
"{1103.25, 0.07800030322004375}","{1103.25, 0.24311667078883636}"
"{1103.75, 0.08228935865626641}","{1103.75, 0.24553842428275374}"
"{1104.25, 0.07856070844402692}","{1104.25, 0.24701517962047376}"
"{1104.75, 0.07615995272684219}","{1104.75, 0.23792602845832458}"
"{1105.25, 0.07666138777327929}","{1105.25, 0.24287524505345143}"
"{1105.75, 0.0778240313502737}","{1105.75, 0.24425209353294441}"
"{1106.25, 0.07917458524490668}","{1106.25, 0.24978836072772034}"
"{1106.75, 0.07734451523864921}","{1106.75, 0.2429422947701889}"
"{1107.25, 0.07661737370970505}","{1107.25, 0.24476263147326027}"
"{1107.75, 0.07667715941794268}","{1107.75, 0.24346505211894437}"
"{1108.25, 0.07551086139457532}","{1108.25, 0.2460251465784313}"
"{1108.75, 0.07312013763628936}","{1108.75, 0.2418618040785211}"
"{1109.25, 0.07453197657953889}","{1109.25, 0.243185368976216}"
"{1109.75, 0.0728973075257245}","{1109.75, 0.24445836618507885}"
"{1110.25, 0.06941268676538795}","{1110.25, 0.24094294456217843}"
"{1110.75, 0.07477639630557308}","{1110.75, 0.2423637985478563}"
"{1111.25, 0.0717643422748057}","{1111.25, 0.2456571140251678}"
"{1111.75, 0.0711053266346422}","{1111.75, 0.2365764896211855}"
"{1112.25, 0.07367323984632017}","{1112.25, 0.23982018131197375}"
"{1112.75, 0.07207467119337091}","{1112.75, 0.23636397986001373}"
"{1113.25, 0.07442077486194536}","{1113.25, 0.24009705844199067}"
"{1113.75, 0.07069616420074681}","{1113.75, 0.2334459449093588}"
"{1114.25, 0.07060191986211437}","{1114.25, 0.23983250023116542}"
"{1114.75, 0.07116408225847778}","{1114.75, 0.2391351258722516}"
"{1115.25, 0.07185069855040557}","{1115.25, 0.23082289161368186}"
"{1115.75, 0.07259915061480209}","{1115.75, 0.23312589700502792}"
"{1116.25, 0.07228574281310424}","{1116.25, 0.23095981712718286}"
"{1116.75, 0.07147345564511111}","{1116.75, 0.2329172365461034}"
"{1117.25, 0.07381143244747203}","{1117.25, 0.22678060379637696}"
"{1117.75, 0.07259398476882281}","{1117.75, 0.22633604778305447}"
"{1118.25, 0.07172033761321042}","{1118.25, 0.22275586291183144}"
"{1118.75, 0.07287168448053599}","{1118.75, 0.2257419984499815}"
"{1119.25, 0.0753605002418645}","{1119.25, 0.233376348918353}"
"{1119.75, 0.07523352282940732}","{1119.75, 0.22632344485656486}"
"{1120.25, 0.07330285490236908}","{1120.25, 0.2204996580070369}"
"{1120.75, 0.07693833816949355}","{1120.75, 0.22973954116018777}"
"{1121.25, 0.07827122729020176}","{1121.25, 0.2211827389934297}"
"{1121.75, 0.07472674463457132}","{1121.75, 0.21996070008424545}"
"{1122.25, 0.0746934661915054}","{1122.25, 0.22191342901195144}"
"{1122.75, 0.07956309116754158}","{1122.75, 0.22191225536681905}"
"{1123.25, 0.07903141782040392}","{1123.25, 0.21713040874681283}"
"{1123.75, 0.0742217695187759}","{1123.75, 0.21449828596059048}"
"{1124.25, 0.07998380433788246}","{1124.25, 0.21376932498656073}"
"{1124.75, 0.07839947922690577}","{1124.75, 0.21484355412910464}"
"{1125.25, 0.08136796594969194}","{1125.25, 0.21796204933663665}"
"{1125.75, 0.07823702357492872}","{1125.75, 0.20871455347644274}"
"{1126.25, 0.07953248719244606}","{1126.25, 0.20696775039999893}"
"{1126.75, 0.08070311864429576}","{1126.75, 0.21241987361048498}"
"{1127.25, 0.08388166876719301}","{1127.25, 0.21042992985851058}"
"{1127.75, 0.08162017571400729}","{1127.75, 0.21014232356722048}"
"{1128.25, 0.0822942524179104}","{1128.25, 0.20684386162315427}"
"{1128.75, 0.08654818492765322}","{1128.75, 0.21092712927493878}"
"{1129.25, 0.08327038811283721}","{1129.25, 0.20898989228843914}"
"{1129.75, 0.08203084310881045}","{1129.75, 0.2029802144486325}"
"{1130.25, 0.08658749929213334}","{1130.25, 0.21166541154976717}"
"{1130.75, 0.0849162242608247}","{1130.75, 0.2077435992432681}"
"{1131.25, 0.08555626018738725}","{1131.25, 0.2022752502796181}"
"{1131.75, 0.08798121382750831}","{1131.75, 0.20208909347653375}"
"{1132.25, 0.08529610688486523}","{1132.25, 0.20727492368860706}"
"{1132.75, 0.08522771645602382}","{1132.75, 0.20113679131221177}"
"{1133.25, 0.08694250707658403}","{1133.25, 0.20187007302793863}"
"{1133.75, 0.08776461852523179}","{1133.75, 0.20400430142000217}"
"{1134.25, 0.0883095581707059}","{1134.25, 0.20898690969133918}"
"{1134.75, 0.08873120644362881}","{1134.75, 0.20614243637092403}"
"{1135.25, 0.08764870663565147}","{1135.25, 0.2035418023790124}"
"{1135.75, 0.08629107715571226}","{1135.75, 0.2009434571722095}"
"{1136.25, 0.08827683547833456}","{1136.25, 0.20910146281698402}"
"{1136.75, 0.08615390250356729}","{1136.75, 0.20476763905394496}"
"{1137.25, 0.08715764374926334}","{1137.25, 0.20303945895479666}"
"{1137.75, 0.08702749218554548}","{1137.75, 0.20352820112287912}"
"{1138.25, 0.086713804075254}","{1138.25, 0.2042572131457361}"
"{1138.75, 0.08710407722045163}","{1138.75, 0.21032675896887665}"
"{1139.25, 0.08761633441556464}","{1139.25, 0.20749292851131346}"
"{1139.75, 0.08766961924591626}","{1139.75, 0.20644041315703368}"
"{1140.25, 0.08576734957265537}","{1140.25, 0.20212105260448185}"
"{1140.75, 0.08881445720955962}","{1140.75, 0.20549097372718877}"
"{1141.25, 0.08776813762812308}","{1141.25, 0.20684138385869766}"
"{1141.75, 0.08504442639668477}","{1141.75, 0.21466957269984374}"
"{1142.25, 0.09058895997191022}","{1142.25, 0.21572695726901756}"
"{1142.75, 0.08911640522209753}","{1142.75, 0.21390639747538592}"
"{1143.25, 0.08532906337518699}","{1143.25, 0.20652762336963346}"
"{1143.75, 0.08812468281547374}","{1143.75, 0.20993469210984497}"
"{1144.25, 0.08829932832483542}","{1144.25, 0.20974722256251732}"
"{1144.75, 0.08329991366137049}","{1144.75, 0.2124319119137488}"
"{1145.25, 0.08670118801545514}","{1145.25, 0.21434872692585943}"
"{1145.75, 0.085173366748897}","{1145.75, 0.22439409035340538}"
"{1146.25, 0.08607847306984384}","{1146.25, 0.21578714363393647}"
"{1146.75, 0.08704355384474857}","{1146.75, 0.22185712342785033}"
"{1147.25, 0.08451542100503236}","{1147.25, 0.21851263661816756}"
"{1147.75, 0.08293050217856146}","{1147.75, 0.2176536218948045}"
"{1148.25, 0.08629271275657306}","{1148.25, 0.22633950441658543}"
"{1148.75, 0.08328294514623469}","{1148.75, 0.2198015336598762}"
"{1149.25, 0.08494440272478909}","{1149.25, 0.2224236637871812}"
"{1149.75, 0.08502868822125412}","{1149.75, 0.22294653957689198}"
"{1150.25, 0.07999401073335098}","{1150.25, 0.230662270114483}"
"{1150.75, 0.0810794854286587}","{1150.75, 0.22394331149674465}"
"{1151.25, 0.08213375467849873}","{1151.25, 0.22851054463978848}"
"{1151.75, 0.07946637645407735}","{1151.75, 0.22883956837888902}"
"{1152.25, 0.08121587576658676}","{1152.25, 0.22916830669435048}"
"{1152.75, 0.07767472321233948}","{1152.75, 0.23353719586783026}"
"{1153.25, 0.07957453526328505}","{1153.25, 0.22830448244641433}"
"{1153.75, 0.07981184201732275}","{1153.75, 0.22583091721781623}"
"{1154.25, 0.07781530005199316}","{1154.25, 0.22763204549678207}"
"{1154.75, 0.07654459760942058}","{1154.75, 0.23256346300463313}"
"{1155.25, 0.07584800140009823}","{1155.25, 0.23099246824310063}"
"{1155.75, 0.07647839687761568}","{1155.75, 0.23203044858347746}"
"{1156.25, 0.0759029602018075}","{1156.25, 0.22728586448823077}"
"{1156.75, 0.07388230106013485}","{1156.75, 0.2242980790921435}"
"{1157.25, 0.07454283487007966}","{1157.25, 0.22770509475844428}"
"{1157.75, 0.07219348273368632}","{1157.75, 0.22580828278476603}"
"{1158.25, 0.07514026825616424}","{1158.25, 0.22651509823363877}"
"{1158.75, 0.07760343664310745}","{1158.75, 0.22712672694040795}"
"{1159.25, 0.06999631254080287}","{1159.25, 0.21733884067382456}"
"{1159.75, 0.07294023523874704}","{1159.75, 0.2284428984074523}"
"{1160.25, 0.0719779371754073}","{1160.25, 0.22730549238829784}"
"{1160.75, 0.07323760837203541}","{1160.75, 0.22423357602333285}"
"{1161.25, 0.07167596073846906}","{1161.25, 0.22163617138844485}"
"{1161.75, 0.07473405330207603}","{1161.75, 0.22422931124186746}"
"{1162.25, 0.06807706759608509}","{1162.25, 0.2169666715160036}"
"{1162.75, 0.07059472962251799}","{1162.75, 0.21673203497286544}"
"{1163.25, 0.06930645971103162}","{1163.25, 0.21371836627899984}"
"{1163.75, 0.06945632371310241}","{1163.75, 0.21649879361915716}"
"{1164.25, 0.07035418951678961}","{1164.25, 0.22407748568357982}"
"{1164.75, 0.06990522777027479}","{1164.75, 0.21222008095803163}"
"{1165.25, 0.0717888159314341}","{1165.25, 0.21123558599751152}"
"{1165.75, 0.07214656579121222}","{1165.75, 0.21410631897912336}"
"{1166.25, 0.07187665666699865}","{1166.25, 0.216551730676244}"
"{1166.75, 0.07014378363071712}","{1166.75, 0.2157545030103975}"
"{1167.25, 0.068352697855823}","{1167.25, 0.20810408998269106}"
"{1167.75, 0.07187387576482679}","{1167.75, 0.21721216857231346}"
"{1168.25, 0.06889067028502738}","{1168.25, 0.20942696534514307}"
"{1168.75, 0.06778804921311708}","{1168.75, 0.2048834218051466}"
"{1169.25, 0.06802724952374935}","{1169.25, 0.20727964008779}"
"{1169.75, 0.06910021352801064}","{1169.75, 0.19861862323903082}"
"{1170.25, 0.0683264060778592}","{1170.25, 0.20518280712888642}"
"{1170.75, 0.06832699706652101}","{1170.75, 0.20060202982785058}"
"{1171.25, 0.06713772969101507}","{1171.25, 0.19705441093161458}"
"{1171.75, 0.06633601569722504}","{1171.75, 0.20393821118971756}"
"{1172.25, 0.06259259822432917}","{1172.25, 0.19613847680608126}"
"{1172.75, 0.06464551244404011}","{1172.75, 0.19526057714074097}"
"{1173.25, 0.06387558041175828}","{1173.25, 0.19503728605406695}"
"{1173.75, 0.06168151450438407}","{1173.75, 0.19103274515181973}"
"{1174.25, 0.061951966284892725}","{1174.25, 0.19127808934038032}"
"{1174.75, 0.05919708633452293}","{1174.75, 0.1862990160107547}"
"{1175.25, 0.05994268856670888}","{1175.25, 0.18999640608193927}"
"{1175.75, 0.058791167636528134}","{1175.75, 0.18930977661235593}"
"{1176.25, 0.059625168891832}","{1176.25, 0.19174494327336597}"
"{1176.75, 0.05515872388616137}","{1176.75, 0.17890456477508382}"
"{1177.25, 0.057029380777279634}","{1177.25, 0.18362282093137172}"
"{1177.75, 0.05611770952676676}","{1177.75, 0.18605730074997992}"
"{1178.25, 0.053787461425207475}","{1178.25, 0.18151378205481675}"
"{1178.75, 0.0544740298682222}","{1178.75, 0.17702060275029}"
"{1179.25, 0.05442139802848312}","{1179.25, 0.18530960230202123}"
"{1179.75, 0.05410302083193836}","{1179.75, 0.1758952276341391}"
"{1180.25, 0.052515565706815516}","{1180.25, 0.17781712333608224}"
"{1180.75, 0.051873685364968385}","{1180.75, 0.17750981785247705}"
"{1181.25, 0.05076043248261328}","{1181.25, 0.17307422614083645}"
"{1181.75, 0.0504146599289291}","{1181.75, 0.17541219334610336}"
"{1182.25, 0.04974501198998}","{1182.25, 0.1728351962172576}"
"{1182.75, 0.050813913107317574}","{1182.75, 0.16928746054591312}"
"{1183.25, 0.04749462135738072}","{1183.25, 0.17042001023079084}"
"{1183.75, 0.048740164810113173}","{1183.75, 0.17048692821442665}"
"{1184.25, 0.04739569295973943}","{1184.25, 0.1645385990817947}"
"{1184.75, 0.047169845555172986}","{1184.75, 0.16493169993528733}"
"{1185.25, 0.047385117126526974}","{1185.25, 0.16370636064607472}"
"{1185.75, 0.04595476796317294}","{1185.75, 0.16530099779914983}"
"{1186.25, 0.04743330004547173}","{1186.25, 0.161674514085367}"
"{1186.75, 0.04632707439830104}","{1186.75, 0.15929776303927565}"
"{1187.25, 0.04733467314895847}","{1187.25, 0.16236916467448137}"
"{1187.75, 0.04746142227949909}","{1187.75, 0.1578719388440793}"
"{1188.25, 0.04439207029556449}","{1188.25, 0.15591482126811368}"
"{1188.75, 0.04493027213720804}","{1188.75, 0.15723213793221882}"
"{1189.25, 0.043241494781486485}","{1189.25, 0.15329565583205257}"
"{1189.75, 0.04521464862427007}","{1189.75, 0.1547971935429226}"
"{1190.25, 0.04223921079967009}","{1190.25, 0.14897750036381133}"
"{1190.75, 0.04391853379372453}","{1190.75, 0.15512743059747394}"
"{1191.25, 0.0454794587028112}","{1191.25, 0.15520034346604358}"
"{1191.75, 0.044378691683244764}","{1191.75, 0.1458473719584901}"
"{1192.25, 0.04400941553247848}","{1192.25, 0.15107167318335202}"
"{1192.75, 0.04410781644172303}","{1192.75, 0.14783843520217066}"
"{1193.25, 0.04467330675870947}","{1193.25, 0.15324121349609365}"
"{1193.75, 0.04185274580050201}","{1193.75, 0.1446391675438483}"
"{1194.25, 0.040551583286094435}","{1194.25, 0.149442278246817}"
"{1194.75, 0.041642760326131}","{1194.75, 0.1441512421427091}"
"{1195.25, 0.04016787735563744}","{1195.25, 0.1468875131817563}"
"{1195.75, 0.039597481105323386}","{1195.75, 0.14219770435494652}"
"{1196.25, 0.03923143679898495}","{1196.25, 0.1471770351064158}"
"{1196.75, 0.039651746057979796}","{1196.75, 0.14610824320505916}"
"{1197.25, 0.03742353802752396}","{1197.25, 0.1435299834784776}"
"{1197.75, 0.03941503457337768}","{1197.75, 0.148182279310347}"
"{1198.25, 0.03701432533063349}","{1198.25, 0.14030058939468848}"
"{1198.75, 0.03609789879492904}","{1198.75, 0.13727086344587852}"
"{1199.25, 0.03669295145038314}","{1199.25, 0.14278810287146507}"
"{1199.75, 0.03812967167991483}","{1199.75, 0.1394858259695725}"
"{1200.25, 0.03791059807883345}","{1200.25, 0.14371923232457617}"
"{1200.75, 0.03522535189921883}","{1200.75, 0.14324869539134719}"
"{1201.25, 0.033760502629085934}","{1201.25, 0.1401784294388839}"
"{1201.75, 0.035456978628429434}","{1201.75, 0.13442048369565998}"
"{1202.25, 0.03465978531698718}","{1202.25, 0.13568637170468834}"
"{1202.75, 0.03270454608983876}","{1202.75, 0.1365867333856347}"
"{1203.25, 0.031764379916848336}","{1203.25, 0.13780512962113198}"
"{1203.75, 0.03189590975278186}","{1203.75, 0.1362912269980558}"
"{1204.25, 0.031188312722135555}","{1204.25, 0.13496059122190943}"
"{1204.75, 0.02972939209017565}","{1204.75, 0.13426783103781736}"
"{1205.25, 0.030208493962981073}","{1205.25, 0.13471226593474556}"
"{1205.75, 0.02941578929007708}","{1205.75, 0.13133887040923878}"
"{1206.25, 0.02931695018429523}","{1206.25, 0.12896766753790465}"
"{1206.75, 0.03071952302323446}","{1206.75, 0.13231987859606656}"
"{1207.25, 0.028628901235717333}","{1207.25, 0.13099419217479547}"
"{1207.75, 0.027924705896300334}","{1207.75, 0.12667513346243836}"
"{1208.25, 0.027163421331511887}","{1208.25, 0.12902638928751667}"
"{1208.75, 0.024125671842917033}","{1208.75, 0.12253572086069872}"
"{1209.25, 0.026218981423548407}","{1209.25, 0.12166941492107358}"
"{1209.75, 0.025603345925736144}","{1209.75, 0.12347627535230901}"
"{1210.25, 0.02518973679496359}","{1210.25, 0.11722232557313414}"
"{1210.75, 0.02388440114334606}","{1210.75, 0.11934633865371436}"
"{1211.25, 0.02237879113256625}","{1211.25, 0.11513504065636009}"
"{1211.75, 0.022743345298040087}","{1211.75, 0.11743904669523222}"
"{1212.25, 0.02066463131996611}","{1212.25, 0.11463328191294084}"
"{1212.75, 0.02292570214631}","{1212.75, 0.11381791559617087}"
"{1213.25, 0.02004454645784666}","{1213.25, 0.11142244058160351}"
"{1213.75, 0.01974923967504193}","{1213.75, 0.11182802498704253}"
"{1214.25, 0.02129055838843841}","{1214.25, 0.1092097011388777}"
"{1214.75, 0.01941749013818792}","{1214.75, 0.11029250332923272}"
"{1215.25, 0.01995423192657474}","{1215.25, 0.10393442359648689}"
"{1215.75, 0.01991737066004125}","{1215.75, 0.10677632462684399}"
"{1216.25, 0.0193076134732021}","{1216.25, 0.10420943427592563}"
"{1216.75, 0.01841201177659923}","{1216.75, 0.10565279361965271}"
"{1217.25, 0.018604811435618082}","{1217.25, 0.10430392608402021}"
"{1217.75, 0.017996343734497353}","{1217.75, 0.10219119425350465}"
"{1218.25, 0.018532347346690275}","{1218.25, 0.10408340378535437}"
"{1218.75, 0.017381244520925068}","{1218.75, 0.10039884558325106}"
"{1219.25, 0.01714551276324682}","{1219.25, 0.09896445748403675}"
"{1219.75, 0.017024230770851075}","{1219.75, 0.09860943458871757}"
"{1220.25, 0.01835922288322786}","{1220.25, 0.10202682089561309}"
"{1220.75, 0.017780891186928945}","{1220.75, 0.0978104853406568}"
"{1221.25, 0.016689509485351525}","{1221.25, 0.0993857554535252}"
"{1221.75, 0.01651157768179897}","{1221.75, 0.09938994962804265}"
"{1222.25, 0.01727448095292803}","{1222.25, 0.1010977837373278}"
"{1222.75, 0.017951278276633946}","{1222.75, 0.10186311940823511}"
"{1223.25, 0.016833128176227712}","{1223.25, 0.10029843328400796}"
"{1223.75, 0.015943657951566607}","{1223.75, 0.1031232485763821}"
"{1224.25, 0.0177869966600695}","{1224.25, 0.10657239055188525}"
"{1224.75, 0.016755625225739656}","{1224.75, 0.10541036940863928}"
"{1225.25, 0.017516561755629184}","{1225.25, 0.1036678973667942}"
"{1225.75, 0.016685112343592552}","{1225.75, 0.10550322687185273}"
"{1226.25, 0.01855355640645293}","{1226.25, 0.10443243542420218}"
"{1226.75, 0.018261985199679295}","{1226.75, 0.10385386812487674}"
"{1227.25, 0.017118961832169842}","{1227.25, 0.10711568404146843}"
"{1227.75, 0.01614713766372161}","{1227.75, 0.10684891922556138}"
"{1228.25, 0.01690646396699493}","{1228.25, 0.10448552284785496}"
"{1228.75, 0.017409977445135914}","{1228.75, 0.10658361456707628}"
"{1229.25, 0.018706699014318876}","{1229.25, 0.11122091896239707}"
"{1229.75, 0.017820805327464665}","{1229.75, 0.10859127088082444}"
"{1230.25, 0.017530360973390766}","{1230.25, 0.10903710932062245}"
"{1230.75, 0.01743831518517236}","{1230.75, 0.1121539785561311}"
"{1231.25, 0.01717655935458966}","{1231.25, 0.10507663987058824}"
"{1231.75, 0.01798988317716689}","{1231.75, 0.11108424711830213}"
"{1232.25, 0.01843497864424341}","{1232.25, 0.11161728916567695}"
"{1232.75, 0.017353508838449078}","{1232.75, 0.11054966261874329}"
"{1233.25, 0.018165772106014517}","{1233.25, 0.11041599433305857}"
"{1233.75, 0.019457459731467477}","{1233.75, 0.11525691386580215}"
"{1234.25, 0.018602719347223785}","{1234.25, 0.10979380644379673}"
"{1234.75, 0.018764493103174257}","{1234.75, 0.11045942913808023}"
"{1235.25, 0.01909537114261288}","{1235.25, 0.11325384518188318}"
"{1235.75, 0.018016258638666228}","{1235.75, 0.11045876502352571}"
"{1236.25, 0.019728141548244614}","{1236.25, 0.10966057951611755}"
"{1236.75, 0.0196074822916284}","{1236.75, 0.10731228359365115}"
"{1237.25, 0.018782913271826417}","{1237.25, 0.10850903713377345}"
"{1237.75, 0.019141264756604146}","{1237.75, 0.11090015520074956}"
"{1238.25, 0.021384543271611593}","{1238.25, 0.11311232840225206}"
"{1238.75, 0.019322702341018832}","{1238.75, 0.10444071104337785}"
"{1239.25, 0.020580078092594344}","{1239.25, 0.11063332087298036}"
"{1239.75, 0.019279019130832104}","{1239.75, 0.11156112246613455}"
"{1240.25, 0.018456576196786964}","{1240.25, 0.10568409963541535}"
"{1240.75, 0.019768943123937018}","{1240.75, 0.1085563862082185}"
"{1241.25, 0.019564495962603835}","{1241.25, 0.1088658490420256}"
"{1241.75, 0.020707010833296256}","{1241.75, 0.10485042405930518}"
"{1242.25, 0.019997504921221054}","{1242.25, 0.10869002585421378}"
"{1242.75, 0.020409998168224044}","{1242.75, 0.10736760312507806}"
"{1243.25, 0.021074379729832594}","{1243.25, 0.10750074325183824}"
"{1243.75, 0.021990345946388313}","{1243.75, 0.1075456603070073}"
"{1244.25, 0.019545345057826378}","{1244.25, 0.10380307236576594}"
"{1244.75, 0.0204331989713541}","{1244.75, 0.11102513047370265}"
"{1245.25, 0.020928627891076055}","{1245.25, 0.10772420011704575}"
"{1245.75, 0.021227881709656796}","{1245.75, 0.10530566502655335}"
"{1246.25, 0.01990538908660549}","{1246.25, 0.10851718986601586}"
"{1246.75, 0.02084756656448976}","{1246.75, 0.10469381001173456}"
"{1247.25, 0.02142583912535313}","{1247.25, 0.10724398945067913}"
"{1247.75, 0.02231080594952748}","{1247.75, 0.10412685218819738}"
"{1248.25, 0.02110164675357483}","{1248.25, 0.10303157737123347}"
"{1248.75, 0.020311971360406283}","{1248.75, 0.10342915695563888}"
"{1249.25, 0.020582743913978213}","{1249.25, 0.10215958110823777}"
"{1249.75, 0.021912692135882213}","{1249.75, 0.09940023640531809}"
"{1250.25, 0.01953518645488435}","{1250.25, 0.10435701405510539}"
"{1250.75, 0.021700184258225157}","{1250.75, 0.10856503380514246}"
"{1251.25, 0.01996510552134512}","{1251.25, 0.10374811649983928}"
"{1251.75, 0.022072534345190048}","{1251.75, 0.10361913867937302}"
"{1252.25, 0.021841139848128247}","{1252.25, 0.10707850974815741}"
"{1252.75, 0.022277418171799578}","{1252.75, 0.10253040065190817}"
"{1253.25, 0.022157330192771708}","{1253.25, 0.10559392894623032}"
"{1253.75, 0.02167607012217445}","{1253.75, 0.10052555666294119}"
"{1254.25, 0.022306343989209776}","{1254.25, 0.10564084163562268}"
"{1254.75, 0.02351923733205747}","{1254.75, 0.10153727118631285}"
"{1255.25, 0.023065766499701358}","{1255.25, 0.10341764270619916}"
"{1255.75, 0.024860049508413674}","{1255.75, 0.10560197767902187}"
"{1256.25, 0.023158351205371214}","{1256.25, 0.1074792358317151}"
"{1256.75, 0.0223174356071697}","{1256.75, 0.10665164754765667}"
"{1257.25, 0.024830401267571207}","{1257.25, 0.10913718781082801}"
"{1257.75, 0.025236056567580174}","{1257.75, 0.1123178377855952}"
"{1258.25, 0.024339936776461134}","{1258.25, 0.10595839854524412}"
"{1258.75, 0.02516065704143864}","{1258.75, 0.10535039464673972}"
"{1259.25, 0.02647875889230647}","{1259.25, 0.1055261603506655}"
"{1259.75, 0.026108705677637088}","{1259.75, 0.10731123765675295}"
"{1260.25, 0.02878006742059421}","{1260.25, 0.11305170888791227}"
"{1260.75, 0.028934471669456157}","{1260.75, 0.10861700846472461}"
"{1261.25, 0.027431274709611}","{1261.25, 0.11222351134415003}"
"{1261.75, 0.031093031402091725}","{1261.75, 0.11799864477832181}"
"{1262.25, 0.02992140339947119}","{1262.25, 0.11400137905459039}"
"{1262.75, 0.02883347840472546}","{1262.75, 0.11508453656824724}"
"{1263.25, 0.028408356571652103}","{1263.25, 0.11208928557547933}"
"{1263.75, 0.02988590242815839}","{1263.75, 0.1165111434570354}"
"{1264.25, 0.028937077358597192}","{1264.25, 0.11390779190991628}"
"{1264.75, 0.030826469943988757}","{1264.75, 0.11377612440186044}"
"{1265.25, 0.029630186809537166}","{1265.25, 0.11550687651353282}"
"{1265.75, 0.030884704672171363}","{1265.75, 0.11394602696998156}"
"{1266.25, 0.02872629658314455}","{1266.25, 0.11567534572597624}"
"{1266.75, 0.02951260032217751}","{1266.75, 0.11558644702296159}"
"{1267.25, 0.028896094645452865}","{1267.25, 0.1169245826552905}"
"{1267.75, 0.031083347826362812}","{1267.75, 0.11774297167734858}"
"{1268.25, 0.03008209775551057}","{1268.25, 0.11773977776305246}"
"{1268.75, 0.029740710454284166}","{1268.75, 0.11812529850170497}"
"{1269.25, 0.02849372223225275}","{1269.25, 0.11609281475357369}"
"{1269.75, 0.027412354463123102}","{1269.75, 0.11457980590111448}"
"{1270.25, 0.029239311403915755}","{1270.25, 0.11850353383731273}"
"{1270.75, 0.029337484020567347}","{1270.75, 0.11906063680789336}"
"{1271.25, 0.028311874827487763}","{1271.25, 0.11513434698696938}"
"{1271.75, 0.027478848379384867}","{1271.75, 0.11582160135600869}"
"{1272.25, 0.028399173762299633}","{1272.25, 0.11263188380026067}"
"{1272.75, 0.02868914807913343}","{1272.75, 0.11551536326820773}"
"{1273.25, 0.02941672506794708}","{1273.25, 0.1140928138270591}"
"{1273.75, 0.027271596986621124}","{1273.75, 0.11249929771092614}"
"{1274.25, 0.02851867487657916}","{1274.25, 0.11142307833344293}"
"{1274.75, 0.027687527024353755}","{1274.75, 0.11288393758200917}"
"{1275.25, 0.0272395316171977}","{1275.25, 0.11198029177488666}"
"{1275.75, 0.026409536140096217}","{1275.75, 0.11240890775755263}"
"{1276.25, 0.025662091040350776}","{1276.25, 0.10888702771832595}"
"{1276.75, 0.025488308744955508}","{1276.75, 0.11129082601048555}"
"{1277.25, 0.026269418043763263}","{1277.25, 0.10948825668100982}"
"{1277.75, 0.025795585470810317}","{1277.75, 0.11013160751840786}"
"{1278.25, 0.02428634228898089}","{1278.25, 0.10940263536676674}"
"{1278.75, 0.026538329716034634}","{1278.75, 0.11103112691435776}"
"{1279.25, 0.023613698483769943}","{1279.25, 0.1057189345301105}"
"{1279.75, 0.025074651171637943}","{1279.75, 0.1093172733328113}"
"{1280.25, 0.02337754241247707}","{1280.25, 0.10833294288267348}"
"{1280.75, 0.02510948913850117}","{1280.75, 0.11154238161169157}"
"{1281.25, 0.022597882803614577}","{1281.25, 0.10816288525808863}"
"{1281.75, 0.023866671880968908}","{1281.75, 0.11008731664619612}"
"{1282.25, 0.022444404045399043}","{1282.25, 0.10880507092224963}"
"{1282.75, 0.024146853226722127}","{1282.75, 0.10756654345406524}"
"{1283.25, 0.02378448235346386}","{1283.25, 0.10726843360188293}"
"{1283.75, 0.023069565005296753}","{1283.75, 0.11004393178537214}"
"{1284.25, 0.022300943914916004}","{1284.25, 0.10773963911123359}"
"{1284.75, 0.022807539599024085}","{1284.75, 0.10748446240387864}"
"{1285.25, 0.021470329173662196}","{1285.25, 0.10872174338515249}"
"{1285.75, 0.021353589224813126}","{1285.75, 0.10599445786237181}"
"{1286.25, 0.022916391887954975}","{1286.25, 0.10757217901363117}"
"{1286.75, 0.02347611624351026}","{1286.75, 0.11093729891121493}"
"{1287.25, 0.021058047100935864}","{1287.25, 0.1100002598684898}"
"{1287.75, 0.021618058238912226}","{1287.75, 0.11263842016625637}"
"{1288.25, 0.02193422177337074}","{1288.25, 0.1109783238465386}"
"{1288.75, 0.02197978600499413}","{1288.75, 0.1122534111451673}"
"{1289.25, 0.021430766532051358}","{1289.25, 0.10923463130685475}"
"{1289.75, 0.020909187025184944}","{1289.75, 0.11123168977507286}"
"{1290.25, 0.02117112728769986}","{1290.25, 0.10804576122965426}"
"{1290.75, 0.020137175138760774}","{1290.75, 0.11140027336550531}"
"{1291.25, 0.020642059199918888}","{1291.25, 0.11313954692430692}"
"{1291.75, 0.020229482678679155}","{1291.75, 0.10749613017854015}"
"{1292.25, 0.01968241424843372}","{1292.25, 0.11148303927811341}"
"{1292.75, 0.02040250282739195}","{1292.75, 0.1067771785014918}"
"{1293.25, 0.020529324657245225}","{1293.25, 0.11135449647738074}"
"{1293.75, 0.02111387486698751}","{1293.75, 0.110083154546433}"
"{1294.25, 0.020674992212244402}","{1294.25, 0.10919385101489018}"
"{1294.75, 0.019994256862559068}","{1294.75, 0.1136379654120434}"
"{1295.25, 0.019959641753530048}","{1295.25, 0.10927880797784877}"
"{1295.75, 0.020812403901971744}","{1295.75, 0.10965956221518793}"
"{1296.25, 0.02007864491684821}","{1296.25, 0.10932135960179144}"
"{1296.75, 0.02025898676915739}","{1296.75, 0.11130760845465705}"
"{1297.25, 0.019902023042840677}","{1297.25, 0.10315431095720025}"
"{1297.75, 0.02059240575269814}","{1297.75, 0.1044235721215808}"
"{1298.25, 0.02055764032378463}","{1298.25, 0.10805557162107753}"
"{1298.75, 0.020335110395495643}","{1298.75, 0.10569337477661102}"
"{1299.25, 0.019066888588875803}","{1299.25, 0.10088674485261499}"
"{1299.75, 0.018469809400821175}","{1299.75, 0.10312461748063859}"
"{1300.25, 0.018811062738386064}","{1300.25, 0.10295854411214794}"
"{1300.75, 0.020625288734518795}","{1300.75, 0.0986219150752584}"
"{1301.25, 0.01839497513076442}","{1301.25, 0.09959472094746351}"
"{1301.75, 0.018494974444846136}","{1301.75, 0.09774636362549072}"
"{1302.25, 0.018541386504915776}","{1302.25, 0.09724597254896782}"
"{1302.75, 0.018079608281169994}","{1302.75, 0.09481104611995392}"
"{1303.25, 0.01871430800350721}","{1303.25, 0.09431216457364107}"
"{1303.75, 0.017370909814736376}","{1303.75, 0.09133382401449172}"
"{1304.25, 0.016295683603254285}","{1304.25, 0.0945339866045195}"
"{1304.75, 0.017597937341622353}","{1304.75, 0.08697995074386612}"
"{1305.25, 0.016576835202844212}","{1305.25, 0.08929768821190279}"
"{1305.75, 0.0164904393266531}","{1305.75, 0.086913363221417}"
"{1306.25, 0.018217897289250662}","{1306.25, 0.09099128611986655}"
"{1306.75, 0.017171066540585568}","{1306.75, 0.08818878973313743}"
"{1307.25, 0.01639156579946962}","{1307.25, 0.08463389934518381}"
"{1307.75, 0.015745874723241477}","{1307.75, 0.07953132631196712}"
"{1308.25, 0.016192613090960758}","{1308.25, 0.0818047099218823}"
"{1308.75, 0.016186429163980057}","{1308.75, 0.07967993407573322}"
"{1309.25, 0.015195596588697244}","{1309.25, 0.0751292072343364}"
"{1309.75, 0.015668635610264086}","{1309.75, 0.08041405735410716}"
"{1310.25, 0.015981762038743}","{1310.25, 0.07695391459520735}"
"{1310.75, 0.01472632286416777}","{1310.75, 0.07868045781570263}"
"{1311.25, 0.014534707882474162}","{1311.25, 0.07058482415075802}"
"{1311.75, 0.0158572474732605}","{1311.75, 0.07469365190695312}"
"{1312.25, 0.015399833341842594}","{1312.25, 0.07282780388077215}"
"{1312.75, 0.014942767518564356}","{1312.75, 0.07108860612784215}"
"{1313.25, 0.013743175264577273}","{1313.25, 0.06826582304887209}"
"{1313.75, 0.014586622985881455}","{1313.75, 0.06823985164999204}"
"{1314.25, 0.013255523353042094}","{1314.25, 0.06642099187479651}"
"{1314.75, 0.01391300839631697}","{1314.75, 0.06702093685210923}"
"{1315.25, 0.013430885136714876}","{1315.25, 0.06649550195152013}"
"{1315.75, 0.013055051500057426}","{1315.75, 0.06397136120483979}"
"{1316.25, 0.013420685109531497}","{1316.25, 0.06448828850984173}"
"{1316.75, 0.01285991554120864}","{1316.75, 0.057721952648060744}"
"{1317.25, 0.013145993648791406}","{1317.25, 0.06244252088012705}"
"{1317.75, 0.012347787727718346}","{1317.75, 0.06175347965436176}"
"{1318.25, 0.01244882863785706}","{1318.25, 0.057697866415656725}"
"{1318.75, 0.013051784677248178}","{1318.75, 0.055556779763537345}"
"{1319.25, 0.013020429276017114}","{1319.25, 0.057944910622196415}"
"{1319.75, 0.01140506132825312}","{1319.75, 0.05663578892789581}"
"{1320.25, 0.012324415046377216}","{1320.25, 0.05341837689307435}"
"{1320.75, 0.012425273617003593}","{1320.75, 0.052402391884908306}"
"{1321.25, 0.011365747547177691}","{1321.25, 0.0502673581584118}"
"{1321.75, 0.012679483270488727}","{1321.75, 0.050082513755154476}"
"{1322.25, 0.011884169188173544}","{1322.25, 0.05246729760298749}"
"{1322.75, 0.010720685624606369}","{1322.75, 0.049671816312974806}"
"{1323.25, 0.010400666643062141}","{1323.25, 0.04965305453175982}"
"{1323.75, 0.011239007155864695}","{1323.75, 0.04677795397625581}"
"{1324.25, 0.011366319848597232}","{1324.25, 0.047587914491222495}"
"{1324.75, 0.010651904512420474}","{1324.75, 0.04413665000640003}"
"{1325.25, 0.011620657142255254}","{1325.25, 0.04709717400005765}"
"{1325.75, 0.010617591748486456}","{1325.75, 0.04600473440830031}"
"{1326.25, 0.010902574292287887}","{1326.25, 0.04454125246965073}"
"{1326.75, 0.010373239758125832}","{1326.75, 0.04733306678294389}"
"{1327.25, 0.010211824573731562}","{1327.25, 0.04351681092871952}"
"{1327.75, 0.009866839747926326}","{1327.75, 0.04102412437598284}"
"{1328.25, 0.010361529610037638}","{1328.25, 0.041957580431099845}"
"{1328.75, 0.010436297660068256}","{1328.75, 0.04293157495009846}"
"{1329.25, 0.009383893753843088}","{1329.25, 0.04171990145159105}"
"{1329.75, 0.010061622315195428}","{1329.75, 0.04199268815210847}"
"{1330.25, 0.009900688101910415}","{1330.25, 0.039670033996886185}"
"{1330.75, 0.009661327402130805}","{1330.75, 0.03669026458826469}"
"{1331.25, 0.009186592774922724}","{1331.25, 0.040422348565568825}"
"{1331.75, 0.009209307808080621}","{1331.75, 0.03913159485093018}"
"{1332.25, 0.008604334014598949}","{1332.25, 0.03858219285670788}"
"{1332.75, 0.009228543578834788}","{1332.75, 0.03651187482282414}"
"{1333.25, 0.00951255116098015}","{1333.25, 0.03814224963080881}"
"{1333.75, 0.009665727938988726}","{1333.75, 0.038456645390760096}"
"{1334.25, 0.008565327409377543}","{1334.25, 0.03794939023116904}"
"{1334.75, 0.00804003953265773}","{1334.75, 0.03612874251236522}"
"{1335.25, 0.008480632276993047}","{1335.25, 0.038659700066764016}"
"{1335.75, 0.00876438836191974}","{1335.75, 0.03651195174838203}"
"{1336.25, 0.00855251225698199}","{1336.25, 0.0373594904819684}"
"{1336.75, 0.006750830624227103}","{1336.75, 0.033902026839320136}"
"{1337.25, 0.007034915072460092}","{1337.25, 0.039257560604246136}"
"{1337.75, 0.006407194522497111}","{1337.75, 0.032729719823974136}"
"{1338.25, 0.007420196912400801}","{1338.25, 0.03640282077695766}"
"{1338.75, 0.0073393484571524035}","{1338.75, 0.03409699506635905}"
"{1339.25, 0.006321971914664333}","{1339.25, 0.03510720720569955}"
"{1339.75, 0.006241593491402591}","{1339.75, 0.033867043163626646}"
"{1340.25, 0.0060052933729328175}","{1340.25, 0.03450860483774314}"
"{1340.75, 0.006003054680047474}","{1340.75, 0.03318784511808058}"
"{1341.25, 0.005429311212210238}","{1341.25, 0.03460545523477163}"
"{1341.75, 0.0063361648517605606}","{1341.75, 0.03279554806354229}"
"{1342.25, 0.005243560251909574}","{1342.25, 0.03135442345398928}"
"{1342.75, 0.006123859357972853}","{1342.75, 0.0332608634954198}"
"{1343.25, 0.0050840246596964836}","{1343.25, 0.03210620803967992}"
"{1343.75, 0.005056204379943519}","{1343.75, 0.02948431297187223}"
"{1344.25, 0.0046396106037039754}","{1344.25, 0.030084830518186972}"
"{1344.75, 0.004637886161980242}","{1344.75, 0.030766402068840154}"
"{1345.25, 0.00458436229745627}","{1345.25, 0.029125568675324377}"
"{1345.75, 0.0044014245280774526}","{1345.75, 0.028015313215356885}"
"{1346.25, 0.003519832349797525}","{1346.25, 0.0281677313910154}"
"{1346.75, 0.0038289842277808004}","{1346.75, 0.027669001113183524}"
"{1347.25, 0.003310325377794279}","{1347.25, 0.028390879244226848}"
"{1347.75, 0.0039812582179641134}","{1347.75, 0.027689138482070063}"
"{1348.25, 0.0035662984347647536}","{1348.25, 0.026175028911842847}"
"{1348.75, 0.004055806995570378}","{1348.75, 0.02608407028198291}"
"{1349.25, 0.003331243879394193}","{1349.25, 0.02574949298757529}"
"{1349.75, 0.002607217377480682}","{1349.75, 0.02358819486179265}"
"{1350.25, 0.0027352746678931342}","{1350.25, 0.025324587137869566}"
"{1350.75, 0.0029664169068686773}","{1350.75, 0.024017000114296756}"
"{1351.25, 0.0024753972780972295}","{1351.25, 0.02364312818852304}"
"{1351.75, 0.0022940510113924383}","{1351.75, 0.02436409264690779}"
"{1352.25, 0.002602399012394227}","{1352.25, 0.0233014561902766}"
"{1352.75, 0.002112058148690869}","{1352.75, 0.02483220009766569}"
"{1353.25, 0.0019825416038031824}","{1353.25, 0.023729681369849}"
"{1353.75, 0.0019303340586925702}","{1353.75, 0.0222231828990979}"
"{1354.25, 0.0020068064920971624}","{1354.25, 0.02500702773514706}"
"{1354.75, 0.001954628517035592}","{1354.75, 0.02176184036019773}"
"{1355.25, 0.0015682679827360526}","{1355.25, 0.021430337805769705}"
"{1355.75, 0.0015419899864223636}","{1355.75, 0.020209846434605164}"
"{1356.25, 0.0017983253405432487}","{1356.25, 0.021293328066893175}"
"{1356.75, 0.0015151729751359433}","{1356.75, 0.021770162723393705}"
"{1357.25, 0.0013862577994681626}","{1357.25, 0.021802520762052184}"
"{1357.75, 0.0015653814231249058}","{1357.75, 0.02110837181767447}"
"{1358.25, 0.001000449345075117}","{1358.25, 0.02021300712768144}"
"{1358.75, 0.0009744382186306733}","{1358.75, 0.02068953756639725}"
"{1359.25, 0.0013073177653308925}","{1359.25, 0.018787094053734}"
"{1359.75, 0.0007431035184687325}","{1359.75, 0.01873988747010812}"
"{1360.25, 0.0012807421882642727}","{1360.25, 0.018249569303298678}"
"{1360.75, 0.000844979361281456}","{1360.75, 0.017880425016339373}"
"{1361.25, 0.0011262254753384806}","{1361.25, 0.01735052604611696}"
"{1361.75, 0.0010234655503643876}","{1361.75, 0.020281799273773875}"
"{1362.25, 0.0011765535409923467}","{1362.25, 0.017418247852037785}"
"{1362.75, 0.0008181718371797614}","{1362.75, 0.01829652656971514}"
"{1363.25, 0.0006900793868083953}","{1363.25, 0.016601527472971812}"
"{1363.75, 0.000715375599923783}","{1363.75, 0.015631058888327595}"
"{1364.25, 0.0006384942048615529}","{1364.25, 0.016027011667201996}"
"{1364.75, 0.0006893211967815045}","{1364.75, 0.01614160175668921}"
"{1365.25, 0.000612505632652193}","{1365.25, 0.014289319575006282}"
"{1365.75, 0.00063779320487305}","{1365.75, 0.014284090180700981}"
"{1366.25, 0.0007140670657567376}","{1366.25, 0.014078318761623838}"
"{1366.75, 0.0006373267260784821}","{1366.75, 0.013070807793651872}"
"{1367.25, 0.0006116099927440924}","{1367.25, 0.013386668340798944}"
"{1367.75, 0.00048401430613803875}","{1367.75, 0.012740733263839983}"
"{1368.25, 0.00035651183996493924}","{1368.25, 0.012495775735233796}"
"{1368.75, 0.0003309258226488504}","{1368.75, 0.012611320549947938}"
"{1369.25, 0.00043259118597570886}","{1369.25, 0.012606717038356917}"
"{1369.75, 0.00048330784493294754}","{1369.75, 0.011922002641100353}"
"{1370.25, 0.0002797077403317847}","{1370.25, 0.011917653926261571}"
"{1370.75, 0.00022876834121834065}","{1370.75, 0.011713420657819093}"
"{1371.25, 0.00012704719752313536}","{1371.25, 0.011749114114170319}"
"{1371.75, 0.0004318030804949733}","{1371.75, 0.011265452201790455}"
"{1372.25, 0.0002539092963399904}","{1372.25, 0.009464325189286568}"
"{1372.75, 0.0002284351631695974}","{1372.75, 0.009660475838855693}"
"{1373.25, 0.00030446936035513465}","{1373.25, 0.010933913096609722}"
"{1373.75, 0.00030435858385364107}","{1373.75, 0.010052348939775019}"
"{1374.25, 0.00025353990656535507}","{1374.25, 0.009649935221332222}"
"{1374.75, 0.00022810295429605504}","{1374.75, 0.010284207075901561}"
"{1375.25, 0.00038003342159046534}","{1375.25, 0.01071878398974877}"
"{1375.75, 0.0001519581412224763}","{1375.75, 0.009440256060673625}"
"{1376.25, 0.00017722011295624135}","{1376.25, 0.008680288681994011}"
"{1376.75, 0.00015184780697000046}","{1376.75, 0.009433401635836438}"
"{1377.25, 0.00022768904930259453}","{1377.25, 0.009071877718931013}"
"{1377.75, 0.00022760644868177014}","{1377.75, 0.008273096577922906}"
"{1378.25, 0.00022752390791778754}","{1378.25, 0.008548416911940655}"
"{1378.75, 0.00015162761780491797}","{1378.75, 0.007352948025315968}"
"{1379.25, 0.0000757863351275351}","{1379.25, 0.007628402263523979}"
"{1379.75, 0.00017677072317225526}","{1379.75, 0.007188753291114499}"
"{1380.25, 0.00017670671049248976}","{1380.25, 0.007980199818264649}"
"{1380.75, 0.00017664274426244724}","{1380.75, 0.006985108190433592}"
"{1381.25, 0.00017657882437887117}","{1381.25, 0.007776055622842344}"
"{1381.75, 0.00015129852921210568}","{1381.75, 0.007733583395493661}"
"{1382.25, 0.00015124381982096048}","{1382.25, 0.006105339433710761}"
"{1382.75, 0.00022678372520921716}","{1382.75, 0.007133531553805604}"
"{1383.25, 0.00005037817330453071}","{1383.25, 0.00625939290735078}"
"{1383.75, 0.00015107992910054765}","{1383.75, 0.006573948783545886}"
"{1384.25, 0.00007551268896061857}","{1384.25, 0.0061756970707745815}"
"{1384.75, 0.0001509708658057629}","{1384.75, 0.0058173063655473384}"
"{1385.25, 0.00012576366108487167}","{1385.25, 0.005459174285793625}"
"{1385.75, 0.}","{1385.75, 0.005615385104113177}"
"{1386.25, 0.00010053837717489722}","{1386.25, 0.005415706910340798}"
"{1386.75, 0.00002512553516314448}","{1386.75, 0.00553230433117399}"
"{1387.25, 0.00017581537777878241}","{1387.25, 0.006478364392862149}"
"{1387.75, 0.00010042974591484874}","{1387.75, 0.005528319238913105}"
"{1388.25, 0.00005019679363754769}","{1388.25, 0.005763171509877296}"
"{1388.75, 0.00010035745524080529}","{1388.75, 0.0058400164486051434}"
"{1389.25, 0.00010032134894282334}","{1389.25, 0.00528568010992863}"
"{1389.75, 0.00010028526856341576}","{1389.75, 0.005756953378546455}"
"{1390.25, 0.00012531151767201934}","{1390.25, 0.004769458366375269}"
"{1390.75, 0.000050106592907920485}","{1390.75, 0.004452521513391555}"
"{1391.25, 0.00007513288724211715}","{1391.25, 0.005356861756468372}"
"{1391.75, 0.00007510590485776015}","{1391.75, 0.004921817961430496}"
"{1392.25, 0.000050052627758136314}","{1392.25, 0.005313655100495145}"
"{1392.75, 0.00010006933037666516}","{1392.75, 0.004760900213979877}"
"{1393.25, 0.00007502507344302534}","{1393.25, 0.005349174780152848}"
"{1393.75, 0.00007499816821819369}","{1393.75, 0.0042070326733133516}"
"{1394.25, 0.000024990427323227936}","{1394.25, 0.0056204673304895555}"
"{1394.75, 0.000024981471942714347}","{1394.75, 0.004950525185624733}"
"{1395.25, 0.00009989009107668904}","{1395.25, 0.005184406602953844}"
"{1395.75, 0.0000998543201771092}","{1395.75, 0.005064764827686925}"
"{1396.25, 0.00002495464374803808}","{1396.25, 0.0051021994623942505}"
"{1396.75, 0.00009978285538972177}","{1396.75, 0.004864971800514762}"
"{1397.25, 0.0000997471611856832}","{1397.25, 0.0049416707316414605}"
"{1397.75, 0.00007478361949952909}","{1397.75, 0.005684809744772122}"
"{1398.25, 0.00009967584964667651}","{1398.25, 0.005016520952303452}"
"{1398.75, 0.00009964023194374754}","{1398.75, 0.004936373246620666}"
"{1399.25, 0.00009960463984303536}","{1399.25, 0.004973773512317432}"
"{1399.75, 0.00007467680488356832}","{1399.75, 0.004854548722271243}"
"{1400.25, 0.00014930029759588296}","{1400.25, 0.004852815883372109}"
"{1400.75, 0.000024874503998624227}","{1400.75, 0.005594395582009895}"
"{1401.25, 0.}","{1401.25, 0.004888461606356733}"
"{1401.75, 0.000024856764952805977}","{1401.75, 0.0043003123052237375}"
"{1402.25, 0.00009939161970934857}","{1402.25, 0.005744732591540469}"
"{1402.75, 0.000024839051241811637}","{1402.75, 0.005469224431377203}"
"{1403.25, 0.00007449061160335996}","{1403.25, 0.005154860563477664}"
"{1403.75, 0.000049642725519063105}","{1403.75, 0.005153025113683969}"
"{1404.25, 0.00007443758388696676}","{1404.25, 0.004643876708615041}"
"{1404.75, 0.000024803699400158105}","{1404.75, 0.0053444095770775815}"
"{1405.25, 0.000049589754444349545}","{1405.25, 0.005498494321212543}"
"{1405.75, 0.}","{1405.75, 0.0054185742043005875}"
"{1406.25, 0.00009910900635741158}","{1406.25, 0.004442430967860928}"
"{1406.75, 0.00007430534444144008}","{1406.75, 0.004479807406080291}"
"{1407.25, 0.000049519301891063293}","{1407.25, 0.004556098305224754}"
"{1407.75, 0.000024750860042657326}","{1407.75, 0.004865898140814207}"
"{1408.25, 0.00009896830146817301}","{1408.25, 0.004202643842432175}"
"{1408.75, 0.000049466593798221995}","{1408.75, 0.005018043562580671}"
"{1409.25, 0.}","{1409.25, 0.005210692628254839}"
"{1409.75, 0.00009886303460187111}","{1409.75, 0.004625765506804956}"
"{1410.25, 0.00012353499429548884}","{1410.25, 0.004662984238463931}"
"{1410.75, 0.}","{1410.75, 0.005243998682815629}"
"{1411.25, 0.00007406849379225539}","{1411.25, 0.005125649382668156}"
"{1411.75, 0.00004936151335609443}","{1411.75, 0.005550820894780643}"
"{1412.25, 0.00002467202169886546}","{1412.25, 0.0052772340115002465}"
"{1412.75, 0.00007398987867554685}","{1412.75, 0.004577156623246816}"
"{1413.25, 0.00004930914044926214}","{1413.25, 0.004769416544529054}"
"{1413.75, 0.00004929170748463451}","{1413.75, 0.00457392016782625}"
"{1414.25, 0.00004927428679070109}","{1414.25, 0.004456058647963588}"
"{1414.75, 0.000024628439357761668}","{1414.75, 0.005267911923380928}"
"{1415.25, 0.00004923948242072708}","{1415.25, 0.005459656289501973}"
"{1415.75, 0.000024611049307729688}","{1415.75, 0.004722290154810859}"
"{1416.25, 0.0001230118180874261}","{1416.25, 0.0052623344625643415}"
"{1416.75, 0.000024593684004284477}","{1416.75, 0.00556991781093706}"
"{1417.25, 0.00004917002112935595}","{1417.25, 0.005413288085836214}"
"{1417.75, 0.000049152686223969236}","{1417.75, 0.0059138648991708676}"
"{1418.25, 0.}","{1418.25, 0.0043662171313774605}"
"{1418.75, 0.00009823610683127619}","{1418.75, 0.005021312030367566}"
"{1419.25, 0.00009820151061333948}","{1419.25, 0.005328438645275276}"
"{1419.75, 0.000024541734611562872}","{1419.75, 0.005712545573760701}"
"{1420.25, 0.0000735992933065047}","{1420.25, 0.004784502444801243}"
"{1420.75, 0.000024524466951677877}","{1420.75, 0.004435679136309348}"
"{1421.25, 0.}","{1421.25, 0.005320943039655054}"
"{1421.75, 0.00004901444699394928}","{1421.75, 0.004856544394744261}"
"{1422.25, 0.00007349583279649732}","{1422.25, 0.005317203139497895}"
"{1422.75, 0.000048980008598028704}","{1422.75, 0.005084233631336488}"
"{1423.25, 0.}","{1423.25, 0.003811836092815226}"
"{1423.75, 0.00004894561861340662}","{1423.75, 0.004926704357979525}"
"{1424.25, 0.000048928441698644934}","{1424.25, 0.00511735723745137}"
"{1424.75, 0.00004891127678452507}","{1424.75, 0.0045770817794448726}"
"{1425.25, 0.0000488941240120248}","{1425.25, 0.004537027247148129}"
"{1425.75, 0.000024438491709778934}","{1425.75, 0.004727616224307805}"
"{1426.25, 0.00002442992716458537}","{1426.25, 0.004495424839032129}"
"{1426.75, 0.00007326410647414017}","{1426.75, 0.005646119210345427}"
"{1427.25, 0.000024412816427996622}","{1427.25, 0.005644141931559022}"
"{1427.75, 0.000024404270019304874}","{1427.75, 0.004298793171281348}"
"{1428.25, 0.00002439572954125787}","{1428.25, 0.004450763381030824}"
"{1428.75, 0.00007316158542257587}","{1428.75, 0.004679337716746421}"
"{1429.25, 0.00007313600002672955}","{1429.25, 0.00513780306553973}"
"{1429.75, 0.00004874028827837396}","{1429.75, 0.005021021714763482}"
"{1430.25, 0.00004872325510197054}","{1430.25, 0.00532578715732591}"
"{1430.75, 0.}","{1430.75, 0.005477133141799341}"
"{1431.25, 0.00002434461239816463}","{1431.25, 0.004326572764389695}"
"{1431.75, 0.00004867222713223555}","{1431.75, 0.004899185674503491}"
"{1432.25, 0.00004865524148465843}","{1432.25, 0.004361814527143735}"
"{1432.75, 0.000048638267790088516}","{1432.75, 0.004742774706560748}"
"{1433.25, 0.}","{1433.25, 0.005467582778612782}"
"{1433.75, 0.00017011524530974748}","{1433.75, 0.004395474270383509}"
"{1434.25, 0.0000971748350725135}","{1434.25, 0.004202901502067289}"
"{1434.75, 0.}","{1434.75, 0.004812555488696639}"
"{1435.25, 0.00004855357639571261}","{1435.25, 0.0048490610993634255}"
"{1435.75, 0.000048536673446227573}","{1435.75, 0.0054962339547150515}"
"{1436.25, 0.000024259891283154485}","{1436.25, 0.005036461121204603}"
"{1436.75, 0.00002425145143995281}","{1436.75, 0.004004882162192637}"
"{1437.25, 0.000048486035340041294}","{1437.25, 0.0042322602249001764}"
"{1437.75, 0.}","{1437.75, 0.004383249763397523}"
"{1438.25, 0.000024226167614298653}","{1438.25, 0.005105663897733707}"
"{1438.75, 0.000024217751367081592}","{1438.75, 0.004342115521241828}"
"{1439.25, 0.00007262802284578333}","{1439.25, 0.00472136263119934}"
"{1439.75, 0.000024200936504823606}","{1439.75, 0.005062284134424708}"
"{1440.25, 0.}","{1440.25, 0.005022478234303541}"
"{1440.75, 0.00007255243427040176}","{1440.75, 0.005172879340800754}"
"{1441.25, 0.}","{1441.25, 0.005323176128797843}"
"{1441.75, 0.00009666950576757755}","{1441.75, 0.005397349696991391}"
"{1442.25, 0.000024159000923286902}","{1442.25, 0.0047495415397875145}"
"{1442.75, 0.}","{1442.75, 0.004519997094165117}"
"{1443.25, 0.000048284534983996096}","{1443.25, 0.004974071901137523}"
"{1443.75, 0.}","{1443.75, 0.00504826361399628}"
"{1444.25, 0.}","{1444.25, 0.00466707917614597}"
"{1444.75, 0.000024117210624509383}","{1444.75, 0.005006840004201922}"
"{1445.25, 0.}","{1445.25, 0.005270530849026331}"
"{1445.75, 0.}","{1445.75, 0.004889664920011624}"
"{1446.25, 0.}","{1446.25, 0.004584844805969521}"
"{1446.75, 0.000024083882297510574}","{1446.75, 0.004128722557712725}"
"{1447.25, 0.}","{1447.25, 0.004240891968082561}"
"{1447.75, 0.000024067252602846316}","{1447.75, 0.005034320541572252}"
"{1448.25, 0.}","{1448.25, 0.004805549248444667}"
"{1448.75, 0.}","{1448.75, 0.006279102020659844}"
"{1449.25, 0.}","{1449.25, 0.005142550336090341}"
"{1449.75, 0.}","{1449.75, 0.004838378681066414}"
"{1450.25, 0.000024025778842028046}","{1450.25, 0.004912284748521147}"
"{1450.75, 0.}","{1450.75, 0.004986139890301227}"
"{1451.25, 0.}","{1451.25, 0.0044557717220177935}"
"{1451.75, 0.}","{1451.75, 0.005209193160013479}"
"{1452.25, 0.}","{1452.25, 0.005584748133757186}"
"{1452.75, 0.00004796889554869731}","{1452.75, 0.0045643380167585}"
"{1453.25, 0.000023976198458519115}","{1453.25, 0.004713603478578658}"
"{1453.75, 0.000023967955116432656}","{1453.75, 0.005616683554930069}"
"{1454.25, 0.}","{1454.25, 0.005200241118213185}"
"{1454.75, 0.000023951485074779028}","{1454.75, 0.005838843710855689}"
"{1455.25, 0.}","{1455.25, 0.005046040826159887}"
"{1455.75, 0.}","{1455.75, 0.005119596463283032}"
"{1456.25, 0.}","{1456.25, 0.004402847014929145}"
"{1456.75, 0.}","{1456.75, 0.005605120645008865}"
"{1457.25, 0.00002391040895563175}","{1457.25, 0.004963907059372084}"
"{1457.75, 0.}","{1457.75, 0.005150167363874774}"
"{1458.25, 0.}","{1458.25, 0.005261140828394939}"
"{1458.75, 0.}","{1458.75, 0.005033937935708246}"
"{1459.25, 0.}","{1459.25, 0.0046191215206281165}"
"{1459.75, 0.}","{1459.75, 0.005330818422022945}"
"{1460.25, 0.}","{1460.25, 0.0053665218616967165}"
"{1460.75, 0.}","{1460.75, 0.00532717029992062}"
"{1461.25, 0.}","{1461.25, 0.004762811338248134}"
"{1461.75, 0.}","{1461.75, 0.005510975306959331}"
"{1462.25, 0.00004765735587772645}","{1462.25, 0.00554656834837732}"
"{1462.75, 0.}","{1462.75, 0.005282425007128176}"
"{1463.25, 0.}","{1463.25, 0.005355523012138817}"
"{1463.75, 0.}","{1463.75, 0.004754679510858984}"
"{1464.25, 0.}","{1464.25, 0.00542671802429282}"
"{1464.75, 0.}","{1464.75, 0.004302480104063921}"
"{1465.25, 0.}","{1465.25, 0.005348215458868208}"
"{1465.75, 0.}","{1465.75, 0.005009905495559673}"
"{1466.25, 0.}","{1466.25, 0.004709200794500745}"
"{1466.75, 0.}","{1466.75, 0.005118576628452694}"
"{1467.25, 0.}","{1467.25, 0.004033707724766702}"
"{1467.75, 0.}","{1467.75, 0.005376445440246284}"
"{1468.25, 0.}","{1468.25, 0.005411938877147054}"
"{1468.75, 0.}","{1468.75, 0.004663876846617435}"
"{1469.25, 0.}","{1469.25, 0.005557449946918782}"
"{1469.75, 0.}","{1469.75, 0.0038404206570943683}"
"{1470.25, 0.}","{1470.25, 0.004845485023849055}"
"{1470.75, 0.}","{1470.75, 0.0059616471388109354}"
"{1471.25, 0.}","{1471.25, 0.005512650144970589}"
"{1471.75, 0.}","{1471.75, 0.004319258400847539}"
"{1472.25, 0.}","{1472.25, 0.0053600176657799216}"
"{1472.75, 0.}","{1472.75, 0.004427955748280201}"
"{1473.25, 0.}","{1473.25, 0.005691154465617893}"
"{1473.75, 0.}","{1473.75, 0.004387767744512989}"
"{1474.25, 0.}","{1474.25, 0.005575779805340009}"
"{1474.75, 0.}","{1474.75, 0.00494218249416311}"
"{1475.25, 0.}","{1475.25, 0.0049033613524585564}"
"{1475.75, 0.}","{1475.75, 0.004604627839702157}"
"{1476.25, 0.}","{1476.25, 0.004937162501725459}"
"{1476.75, 0.}","{1476.75, 0.005121036227137259}"
"{1477.25, 0.}","{1477.25, 0.0047112430884502675}"
"{1477.75, 0.}","{1477.75, 0.005451326664920795}"
"{1478.25, 0.}","{1478.25, 0.0050416989686140525}"
"{1478.75, 0.}","{1478.75, 0.005484700254396317}"
"{1479.25, 0.}","{1479.25, 0.005223523157258642}"
"{1479.75, 0.}","{1479.75, 0.00559209625192557}"
"{1480.25, 0.}","{1480.25, 0.004775740598175874}"
"{1480.75, 0.}","{1480.75, 0.004922163527036672}"
"{1481.25, 0.}","{1481.25, 0.0056234315403400304}"
"{1481.75, 0.}","{1481.75, 0.004659956326694491}"
"{1482.25, 0.}","{1482.25, 0.004806270173056259}"
"{1482.75, 0.}","{1482.75, 0.005211197297794353}"
"{1483.25, 0.}","{1483.25, 0.005541958731603194}"
"{1483.75, 0.}","{1483.75, 0.005429289973057248}"
"{1484.25, 0.}","{1484.25, 0.006055127251183329}"
"{1484.75, 0.}","{1484.75, 0.005351816344901547}"
"{1485.25, 0.}","{1485.25, 0.005608291896280559}"
"{1485.75, 0.}","{1485.75, 0.004758067546402007}"
"{1486.25, 0.}","{1486.25, 0.0049039547497224814}"
"{1486.75, 0.}","{1486.75, 0.005528916636879041}"
"{1487.25, 0.}","{1487.25, 0.004642729131401721}"
"{1487.75, 0.}","{1487.75, 0.005709374977716762}"
"{1488.25, 0.}","{1488.25, 0.0046027882832648526}"
"{1488.75, 0.}","{1488.75, 0.005374251760450587}"
"{1489.25, 0.}","{1489.25, 0.005335650428467687}"
"{1489.75, 0.}","{1489.75, 0.00551778645737782}"
"{1490.25, 0.}","{1490.25, 0.005405617067041648}"
"{1490.75, 0.}","{1490.75, 0.0052200017437685}"
"{1491.25, 0.}","{1491.25, 0.005181503865959131}"
"{1491.75, 0.}","{1491.75, 0.005436919317289125}"
"{1492.25, 0.}","{1492.25, 0.00528820366249293}"
"{1492.75, 0.}","{1492.75, 0.0046256288398806985}"
"{1493.25, 0.}","{1493.25, 0.005137867236006927}"
"{1493.75, 0.}","{1493.75, 0.0049527141651093285}"
"{1494.25, 0.}","{1494.25, 0.005354476958734853}"
"{1494.75, 0.}","{1494.75, 0.004912739630679361}"
"{1495.25, 0.}","{1495.25, 0.005497497087151795}"
"{1495.75, 0.}","{1495.75, 0.005788761861807022}"
"{1496.25, 0.}","{1496.25, 0.005054318200460008}"
"{1496.75, 0.}","{1496.75, 0.005162470123316473}"
"{1497.25, 0.}","{1497.25, 0.005233948795994197}"
"{1497.75, 0.}","{1497.75, 0.004866313849106005}"
"{1498.25, 0.}","{1498.25, 0.005010996869638291}"
"{1498.75, 0.}","{1498.75, 0.005301841071136097}"
"{1499.25, 0.}","{1499.25, 0.005555939113239509}"
"{1499.75, 0.}","{1499.75, 0.0059194879316133335}"
"{1500.25, 0.}","{1500.25, 0.005333069754502029}"
"{1500.75, 0.}","{1500.75, 0.005112199289478808}"
"{1501.25, 0.}","{1501.25, 0.005804064687432778}"
"{1501.75, 0.}","{1501.75, 0.004524933831432352}"
"{1502.25, 0.}","{1502.25, 0.00499765866463439}"
"{1502.75, 0.}","{1502.75, 0.004923062126202971}"
"{1503.25, 0.}","{1503.25, 0.0056505252271413465}"
"{1503.75, 0.}","{1503.75, 0.005685089924444845}"
"{1504.25, 0.}","{1504.25, 0.0055739085518126865}"
"{1504.75, 0.}","{1504.75, 0.005098614305847138}"
"{1505.25, 0.}","{1505.25, 0.0044051962298704735}"
"{1505.75, 0.}","{1505.75, 0.004694889885853485}"
"{1506.25, 0.}","{1506.25, 0.0055665099673735795}"
"{1506.75, 0.}","{1506.75, 0.005310070946652574}"
"{1507.25, 0.}","{1507.25, 0.004617502552661427}"
"{1507.75, 0.}","{1507.75, 0.005815397548677921}"
"{1508.25, 0.}","{1508.25, 0.006104143841142587}"
"{1508.75, 0.}","{1508.75, 0.005303034244869255}"
"{1509.25, 0.}","{1509.25, 0.005700689337558215}"
"{1509.75, 0.}","{1509.75, 0.004392070334857488}"
"{1510.25, 0.}","{1510.25, 0.005188910679355337}"
"{1510.75, 0.}","{1510.75, 0.005332290251695254}"
"{1511.25, 0.}","{1511.25, 0.0050041678628878}"
"{1511.75, 0.}","{1511.75, 0.005038763415487436}"
"{1512.25, 0.}","{1512.25, 0.005327002904020206}"
"{1512.75, 0.}","{1512.75, 0.00597731332892779}"
"{1513.25, 0.}","{1513.25, 0.005468340529451718}"
"{1513.75, 0.}","{1513.75, 0.005176917159782273}"
"{1514.25, 0.}","{1514.25, 0.005392349931931224}"
"{1514.75, 0.}","{1514.75, 0.005064965638411637}"
"{1515.25, 0.}","{1515.25, 0.005424958778173339}"
"{1515.75, 0.}","{1515.75, 0.005025470717276752}"
"{1516.25, 0.}","{1516.25, 0.005276811890241772}"
"{1516.75, 0.}","{1516.75, 0.005311203587148644}"
"{1517.25, 0.}","{1517.25, 0.004839910349441193}"
"{1517.75, 0.}","{1517.75, 0.004513354886745667}"
"{1518.25, 0.}","{1518.25, 0.005305957954096061}"
"{1518.75, 0.}","{1518.75, 0.0047268825458704235}"
"{1519.25, 0.}","{1519.25, 0.004797469797404301}"
"{1519.75, 0.}","{1519.75, 0.0051564853205478735}"
"{1520.25, 0.}","{1520.25, 0.004974552534540685}"
"{1520.75, 0.}","{1520.75, 0.00554948765952645}"
"{1521.25, 0.}","{1521.25, 0.004863212184319229}"
"{1521.75, 0.}","{1521.75, 0.004213399500320093}"
"{1522.25, 0.}","{1522.25, 0.004896018617526206}"
"{1522.75, 0.}","{1522.75, 0.005218306401199817}"
"{1523.25, 0.}","{1523.25, 0.006655654513123763}"
"{1523.75, 0.}","{1523.75, 0.005466635843910746}"
"{1524.25, 0.}","{1524.25, 0.00521317279935054}"
"{1524.75, 0.}","{1524.75, 0.005103640452763082}"
"{1525.25, 0.}","{1525.25, 0.00592834304118698}"
"{1525.75, 0.}","{1525.75, 0.006285576727067096}"
"{1526.25, 0.}","{1526.25, 0.006068083333130006}"
"{1526.75, 0.}","{1526.75, 0.0040560291734436215}"
"{1527.25, 0.}","{1527.25, 0.00556175899885185}"
"{1527.75, 0.}","{1527.75, 0.005237104161013526}"
"{1528.25, 0.}","{1528.25, 0.005127814756750562}"
"{1528.75, 0.}","{1528.75, 0.005592150739864126}"
"{1529.25, 0.}","{1529.25, 0.004873614871486135}"
"{1529.75, 0.}","{1529.75, 0.005194435697429734}"
"{1530.25, 0.}","{1530.25, 0.00422581518701969}"
"{1530.75, 0.}","{1530.75, 0.004868840718261571}"
"{1531.25, 0.}","{1531.25, 0.004867251411678165}"
"{1531.75, 0.}","{1531.75, 0.004722555402767637}"
"{1532.25, 0.}","{1532.25, 0.005507850661858459}"
"{1532.75, 0.}","{1532.75, 0.0051485185175902575}"
"{1533.25, 0.}","{1533.25, 0.005575743451689176}"
"{1533.75, 0.}","{1533.75, 0.005288083983200062}"
"{1534.25, 0.}","{1534.25, 0.006286483588763175}"
"{1534.75, 0.}","{1534.75, 0.004713327156003871}"
"{1535.25, 0.}","{1535.25, 0.0054257005927749475}"
"{1535.75, 0.}","{1535.75, 0.00542393470131739}"
"{1536.25, 0.}","{1536.25, 0.005457842130100014}"
"{1536.75, 0.}","{1536.75, 0.005242103524393854}"
"{1537.25, 0.}","{1537.25, 0.004955207267097914}"
"{1537.75, 0.}","{1537.75, 0.005737619087190343}"
"{1538.25, 0.}","{1538.25, 0.004880735374998751}"
"{1538.75, 0.}","{1538.75, 0.005413363446536271}"
"{1539.25, 0.}","{1539.25, 0.004841962883302392}"
"{1539.75, 0.}","{1539.75, 0.005160711070157271}"
"{1540.25, 0.}","{1540.25, 0.005479252378245297}"
"{1540.75, 0.}","{1540.75, 0.005086226639958525}"
"{1541.25, 0.}","{1541.25, 0.005191246592789461}"
"{1541.75, 0.}","{1541.75, 0.005580558098537574}"
"{1542.25, 0.}","{1542.25, 0.00543661571430827}"
"{1542.75, 0.}","{1542.75, 0.005257244679113935}"
"{1543.25, 0.}","{1543.25, 0.005433094020036403}"
"{1543.75, 0.}","{1543.75, 0.005466833804088429}"
"{1544.25, 0.}","{1544.25, 0.005748963760975649}"
"{1544.75, 0.}","{1544.75, 0.005498771920604302}"
"{1545.25, 0.}","{1545.25, 0.00489409721288157}"
"{1545.75, 0.}","{1545.75, 0.004892514642811614}"
"{1546.25, 0.}","{1546.25, 0.005847854789073849}"
"{1546.75, 0.}","{1546.75, 0.005208223391801914}"
"{1547.25, 0.}","{1547.25, 0.005277378168210701}"
"{1547.75, 0.}","{1547.75, 0.006125446835097255}"
"{1548.25, 0.}","{1548.25, 0.004955408673835824}"
"{1548.75, 0.}","{1548.75, 0.005307652908485735}"
"{1549.25, 0.}","{1549.25, 0.005765788661237713}"
"{1549.75, 0.}","{1549.75, 0.005233506112648694}"
"{1550.25, 0.}","{1550.25, 0.005656020217591001}"
"{1550.75, 0.}","{1550.75, 0.005583519700594129}"
"{1551.25, 0.}","{1551.25, 0.006005648743106442}"
"{1551.75, 0.}","{1551.75, 0.005579922651342659}"
"{1552.25, 0.}","{1552.25, 0.005789953428910509}"
"{1552.75, 0.}","{1552.75, 0.005470450545890782}"
"{1553.25, 0.}","{1553.25, 0.006033200093622311}"
"{1553.75, 0.}","{1553.75, 0.005502201395663753}"
"{1554.25, 0.}","{1554.25, 0.005853023703773132}"
"{1554.75, 0.}","{1554.75, 0.005569159257764154}"
"{1555.25, 0.}","{1555.25, 0.005038821667316172}"
"{1555.75, 0.}","{1555.75, 0.00542467990481767}"
"{1556.25, 0.}","{1556.25, 0.0061976429662259}"
"{1556.75, 0.}","{1556.75, 0.005526804127390281}"
"{1557.25, 0.}","{1557.25, 0.005525030157200138}"
"{1557.75, 0.}","{1557.75, 0.005452897359535322}"
"{1558.25, 0.}","{1558.25, 0.0047829429668419295}"
"{1558.75, 0.}","{1558.75, 0.0058009744396928225}"
"{1559.25, 0.}","{1559.25, 0.005061045691708034}"
"{1559.75, 0.}","{1559.75, 0.006113470450929493}"
"{1560.25, 0.}","{1560.25, 0.005514410205010137}"
"{1560.75, 0.}","{1560.75, 0.005407307030764735}"
"{1561.25, 0.}","{1561.25, 0.0048439575904028745}"
"{1561.75, 0.}","{1561.75, 0.005965284325187624}"
"{1562.25, 0.}","{1562.25, 0.004770700591743384}"
"{1562.75, 0.}","{1562.75, 0.005435456459733265}"
"{1563.25, 0.}","{1563.25, 0.004662481038916186}"
"{1563.75, 0.}","{1563.75, 0.005677296959881068}"
"{1564.25, 0.}","{1564.25, 0.0047996367204795574}"
"{1564.75, 0.}","{1564.75, 0.005323443338118447}"
"{1565.25, 0.}","{1565.25, 0.005461789250478821}"
"{1565.75, 0.}","{1565.75, 0.005075042442713993}"
"{1566.25, 0.}","{1566.25, 0.005668237925377385}"
"{1566.75, 0.}","{1566.75, 0.005106782219913849}"
"{1567.25, 0.}","{1567.25, 0.005419854766759351}"
"{1567.75, 0.}","{1567.75, 0.005383171115551446}"
"{1568.25, 0.}","{1568.25, 0.006220123732219283}"
"{1568.75, 0.}","{1568.75, 0.005065340274474226}"
"{1569.25, 0.}","{1569.25, 0.005412949393415383}"
"{1569.75, 0.}","{1569.75, 0.005027203322809494}"
"{1570.25, 0.}","{1570.25, 0.0053746032798226585}"
"{1570.75, 0.}","{1570.75, 0.00568689322365129}"
"{1571.25, 0.}","{1571.25, 0.004952649976566215}"
"{1571.75, 0.}","{1571.75, 0.005648409457577406}"
"{1572.25, 0.}","{1572.25, 0.0051934904210822145}"
"{1572.75, 0.}","{1572.75, 0.005470596362663676}"
"{1573.25, 0.}","{1573.25, 0.005468858285690447}"
"{1573.75, 0.}","{1573.75, 0.005641233456764711}"
"{1574.25, 0.}","{1574.25, 0.0056394423049221}"
"{1574.75, 0.}","{1574.75, 0.005046046802666748}"
"{1575.25, 0.}","{1575.25, 0.005322759887772823}"
"{1575.75, 0.}","{1575.75, 0.00570363215636328}"
"{1576.25, 0.}","{1576.25, 0.00511078081039061}"
"{1576.75, 0.}","{1576.75, 0.005526234993983905}"
"{1577.25, 0.}","{1577.25, 0.005142286706585803}"
"{1577.75, 0.}","{1577.75, 0.005314328460852299}"
"{1578.25, 0.}","{1578.25, 0.006146001518131985}"
"{1578.75, 0.}","{1578.75, 0.004859705039655788}"
"{1579.25, 0.}","{1579.25, 0.005517489567444252}"
"{1579.75, 0.}","{1579.75, 0.0060707872043000155}"
"{1580.25, 0.}","{1580.25, 0.004542980425571776}"
"{1580.75, 0.}","{1580.75, 0.004957563199263922}"
"{1581.25, 0.}","{1581.25, 0.0047827095093709235}"
"{1581.75, 0.}","{1581.75, 0.005300893596675708}"
"{1582.25, 0.}","{1582.25, 0.0052299481767371404}"
"{1582.75, 0.}","{1582.75, 0.005678414771178033}"
"{1583.25, 0.}","{1583.25, 0.005711235608466565}"
"{1583.75, 0.}","{1583.75, 0.006090061977327512}"
"{1584.25, 0.}","{1584.25, 0.006226507349241548}"
"{1584.75, 0.}","{1584.75, 0.005774993100067862}"
"{1585.25, 0.}","{1585.25, 0.005807742090582857}"
"{1585.75, 0.}","{1585.75, 0.004907377526031803}"
"{1586.25, 0.}","{1586.25, 0.005251312232544445}"
"{1586.75, 0.}","{1586.75, 0.005767716372096018}"
"{1587.25, 0.}","{1587.25, 0.005593268316481788}"
"{1587.75, 0.}","{1587.75, 0.006557940882180733}"
"{1588.25, 0.}","{1588.25, 0.0054862339223729715}"
"{1588.75, 0.}","{1588.75, 0.0057604579594555255}"
"{1589.25, 0.}","{1589.25, 0.005379334183894422}"
"{1589.75, 0.}","{1589.75, 0.005550003182666105}"
"{1590.25, 0.}","{1590.25, 0.005892871064370757}"
"{1590.75, 0.}","{1590.75, 0.00606327144574165}"
"{1591.25, 0.}","{1591.25, 0.006164685605948951}"
"{1591.75, 0.}","{1591.75, 0.0061283209955102}"
"{1592.25, 0.}","{1592.25, 0.005782217560968653}"
"{1592.75, 0.}","{1592.75, 0.005092259752962064}"
"{1593.25, 0.}","{1593.25, 0.005159454913379359}"
"{1593.75, 0.}","{1593.75, 0.006223789700638483}"
"{1594.25, 0.}","{1594.25, 0.005328093626099854}"
"{1594.75, 0.}","{1594.75, 0.004948419380892295}"
"{1595.25, 0.}","{1595.25, 0.005084281905713664}"
"{1595.75, 0.}","{1595.75, 0.0050483468395309495}"
"{1596.25, 0.}","{1596.25, 0.005596073886576201}"
"{1596.75, 0.}","{1596.75, 0.00638370497559386}"
"{1597.25, 0.}","{1597.25, 0.00569550217714432}"
"{1597.75, 0.}","{1597.75, 0.005659420863501351}"
"{1598.25, 0.}","{1598.25, 0.006343426779904508}"
"{1598.75, 0.}","{1598.75, 0.005347379408547337}"
"{1599.25, 0.}","{1599.25, 0.0054142428102695785}"
"{1599.75, 0.}","{1599.75, 0.005618091039987997}"
"{1600.25, 0.}","{1600.25, 0.005821811923857831}"
"{1600.75, 0.}","{1600.75, 0.005340700402146582}"
"{1601.25, 0.}","{1601.25, 0.005647054406118293}"
"{1601.75, 0.}","{1601.75, 0.005303153259845201}"
"{1602.25, 0.}","{1602.25, 0.005233092430835911}"
"{1602.75, 0.}","{1602.75, 0.005436615714322747}"
"{1603.25, 0.}","{1603.25, 0.005845103442336886}"
"{1603.75, 0.}","{1603.75, 0.006014137876175336}"
"{1604.25, 0.}","{1604.25, 0.005978103429961594}"
"{1604.75, 0.}","{1604.75, 0.005566441973540769}"
"{1605.25, 0.}","{1605.25, 0.006725445471152864}"
"{1605.75, 0.}","{1605.75, 0.0059042633852329236}"
"{1606.25, 0.}","{1606.25, 0.005151828521325442}"
"{1606.75, 0.}","{1606.75, 0.006002912233905952}"
"{1607.25, 0.}","{1607.25, 0.005625980031155986}"
"{1607.75, 0.}","{1607.75, 0.005078850961961721}"
"{1608.25, 0.}","{1608.25, 0.0053498776859029675}"
"{1608.75, 0.}","{1608.75, 0.005348215458932706}"
"{1609.25, 0.}","{1609.25, 0.006402243323139036}"
"{1609.75, 0.}","{1609.75, 0.005174674544375688}"
"{1610.25, 0.}","{1610.25, 0.00541130165704113}"
"{1610.75, 0.}","{1610.75, 0.004729166780606975}"
"{1611.25, 0.}","{1611.25, 0.005441956477500456}"
"{1611.75, 0.}","{1611.75, 0.006188305745698302}"
"{1612.25, 0.}","{1612.25, 0.004928715067820568}"
"{1612.75, 0.}","{1612.75, 0.005470877149547775}"
"{1613.25, 0.}","{1613.25, 0.005265361617714621}"
"{1613.75, 0.}","{1613.75, 0.0050599733992045814}"
"{1614.25, 0.}","{1614.25, 0.005126304676605417}"
"{1614.75, 0.}","{1614.75, 0.005735611347154935}"
"{1615.25, 0.}","{1615.25, 0.00481777973118858}"
"{1615.75, 0.}","{1615.75, 0.0059355678142473094}"
"{1616.25, 0.}","{1616.25, 0.005730289920430641}"
"{1616.75, 0.}","{1616.75, 0.0056268286310294235}"
"{1617.25, 0.}","{1617.25, 0.004879595745609329}"
"{1617.75, 0.}","{1617.75, 0.005013590514976341}"
"{1618.25, 0.}","{1618.25, 0.005079772212014428}"
"{1618.75, 0.}","{1618.75, 0.004502673907598183}"
"{1619.25, 0.}","{1619.25, 0.006024274798473803}"
"{1619.75, 0.}","{1619.75, 0.00578557916719505}"
"{1620.25, 0.}","{1620.25, 0.005749970962280069}"
"{1620.75, 0.}","{1620.75, 0.005612945938899786}"
"{1621.25, 0.}","{1621.25, 0.005577412915173172}"
"{1621.75, 0.}","{1621.75, 0.005947406804152503}"
"{1622.25, 0.}","{1622.25, 0.005607757574087334}"
"{1622.75, 0.}","{1622.75, 0.006281455581420275}"
"{1623.25, 0.}","{1623.25, 0.005941912663581249}"
"{1623.75, 0.}","{1623.75, 0.005433826419163203}"
"{1624.25, 0.}","{1624.25, 0.005162233508749124}"
"{1624.75, 0.}","{1624.75, 0.005734050415084093}"
"{1625.25, 0.}","{1625.25, 0.005327654888905245}"
"{1625.75, 0.}","{1625.75, 0.005899069318624433}"
"{1626.25, 0.}","{1626.25, 0.006672324126978883}"
"{1626.75, 0.}","{1626.75, 0.006703962195452784}"
"{1627.25, 0.}","{1627.25, 0.005994666935792895}"
"{1627.75, 0.}","{1627.75, 0.005723485605531385}"
"{1628.25, 0.}","{1628.25, 0.005250527409714802}"
"{1628.75, 0.}","{1628.75, 0.005047034689758731}"
"{1629.25, 0.}","{1629.25, 0.005785490936813129}"
"{1629.75, 0.}","{1629.75, 0.0052120701186076646}"
"{1630.25, 0.}","{1630.25, 0.005311319905510271}"
"{1630.75, 0.}","{1630.75, 0.004637579013969972}"
"{1631.25, 0.}","{1631.25, 0.005644018397791974}"
"{1631.75, 0.}","{1631.75, 0.005608704433685144}"
"{1632.25, 0.}","{1632.25, 0.0053383886964753074}"
"{1632.75, 0.}","{1632.75, 0.005672399344219988}"
"{1633.25, 0.}","{1633.25, 0.004999578919570381}"
"{1633.75, 0.}","{1633.75, 0.005065137204669243}"
"{1634.25, 0.}","{1634.25, 0.006069598856187089}"
"{1634.75, 0.}","{1634.75, 0.005330227270607624}"
"{1635.25, 0.}","{1635.25, 0.005630216732583755}"
"{1635.75, 0.}","{1635.75, 0.005863016947096199}"
"{1636.25, 0.}","{1636.25, 0.006162660366870777}"
"{1636.75, 0.}","{1636.75, 0.005390681057125965}"
"{1637.25, 0.}","{1637.25, 0.00592459160218452}"
"{1637.75, 0.}","{1637.75, 0.005588162863848902}"
"{1638.25, 0.}","{1638.25, 0.0061551391947427545}"
"{1638.75, 0.}","{1638.75, 0.0057185204487709505}"
"{1639.25, 0.}","{1639.25, 0.004880990659760386}"
"{1639.75, 0.}","{1639.75, 0.0058821403369993756}"
"{1640.25, 0.}","{1640.25, 0.005846936754341708}"
"{1640.75, 0.}","{1640.75, 0.005678151065970673}"
"{1641.25, 0.}","{1641.25, 0.006077110363139456}"
"{1641.75, 0.}","{1641.75, 0.005741454622731094}"
"{1642.25, 0.}","{1642.25, 0.005272521647072749}"
"{1642.75, 0.}","{1642.75, 0.005971482314701641}"
"{1643.25, 0.}","{1643.25, 0.005802915450131587}"
"{1643.75, 0.}","{1643.75, 0.00590117068363616}"
"{1644.25, 0.}","{1644.25, 0.005499418996697286}"
"{1644.75, 0.}","{1644.75, 0.005131231182086482}"
"{1645.25, 0.}","{1645.25, 0.00642874509002141}"
"{1645.75, 0.}","{1645.75, 0.006693188093809048}"
"{1646.25, 0.}","{1646.25, 0.00689089184751713}"
"{1646.75, 0.}","{1646.75, 0.0052581180364526595}"
"{1647.25, 0.}","{1647.25, 0.004990369454279721}"
"{1647.75, 0.}","{1647.75, 0.0056872954014655945}"
"{1648.25, 0.}","{1648.25, 0.005353081159312745}"
"{1648.75, 0.}","{1648.75, 0.005783563602171063}"
"{1649.25, 0.}","{1649.25, 0.005615666754765342}"
"{1649.75, 0.}","{1649.75, 0.006245121157050788}"
"{1650.25, 0.}","{1650.25, 0.005745099538162313}"
"{1650.75, 0.}","{1650.75, 0.005212182120881357}"
"{1651.25, 0.}","{1651.25, 0.006040318413117189}"
"{1651.75, 0.}","{1651.75, 0.0058062408711284175}"
"{1652.25, 0.}","{1652.25, 0.00573814736798628}"
"{1652.75, 0.}","{1652.75, 0.0046753415344148565}"
"{1653.25, 0.}","{1653.25, 0.005635232312582499}"
"{1653.75, 0.}","{1653.75, 0.006130605146803181}"
"{1654.25, 0.}","{1654.25, 0.005896853968883552}"
"{1654.75, 0.}","{1654.75, 0.005961309482929762}"
"{1655.25, 0.}","{1655.25, 0.004999366133997573}"
"{1655.75, 0.}","{1655.75, 0.004666872991203202}"
"{1656.25, 0.}","{1656.25, 0.00516179056522542}"
"{1656.75, 0.}","{1656.75, 0.006251821027469184}"
"{1657.25, 0.}","{1657.25, 0.0058531140982027345}"
"{1657.75, 0.}","{1657.75, 0.006214992425237384}"
"{1658.25, 0.}","{1658.25, 0.0060478765018228626}"
"{1658.75, 0.}","{1658.75, 0.005616552922885362}"
"{1659.25, 0.}","{1659.25, 0.005746975310229731}"
"{1659.75, 0.}","{1659.75, 0.005514114026020457}"
"{1660.25, 0.}","{1660.25, 0.005545462604549747}"
"{1660.75, 0.}","{1660.75, 0.005708787396666665}"
"{1661.25, 0.}","{1661.25, 0.005674080851018589}"
"{1661.75, 0.}","{1661.75, 0.006200036811039188}"
"{1662.25, 0.}","{1662.25, 0.005604730378549576}"
"{1662.75, 0.}","{1662.75, 0.006064472782599045}"
"{1663.25, 0.}","{1663.25, 0.0059638026930224335}"
"{1663.75, 0.}","{1663.75, 0.005632618083609902}"
"{1664.25, 0.}","{1664.25, 0.005795573322032908}"
"{1664.75, 0.}","{1664.75, 0.006287625770698638}"
"{1665.25, 0.}","{1665.25, 0.004706076427446012}"
"{1665.75, 0.}","{1665.75, 0.005560057751697033}"
"{1666.25, 0.}","{1666.25, 0.005525499937306731}"
"{1666.75, 0.}","{1666.75, 0.005162162679434672}"
"{1667.25, 0.}","{1667.25, 0.005094874717567226}"
"{1667.75, 0.}","{1667.75, 0.005487671399300213}"
"{1668.25, 0.}","{1668.25, 0.007062849328960246}"
"{1668.75, 0.}","{1668.75, 0.004794730827822132}"
"{1669.25, 0.}","{1669.25, 0.006008034225122728}"
"{1669.75, 0.}","{1669.75, 0.0060390566415062085}"
"{1670.25, 0.}","{1670.25, 0.005643515698936419}"
"{1670.75, 0.}","{1670.75, 0.005937039180345156}"
"{1671.25, 0.}","{1671.25, 0.005705722907823416}"
"{1671.75, 0.}","{1671.75, 0.005113946191565948}"
"{1672.25, 0.}","{1672.25, 0.005341820940546699}"
"{1672.75, 0.}","{1672.75, 0.005209176240461481}"
"{1673.25, 0.}","{1673.25, 0.006157437603891932}"
"{1673.75, 0.}","{1673.75, 0.0059918860067805476}"
"{1674.25, 0.}","{1674.25, 0.005859166032539824}"
"{1674.75, 0.}","{1674.75, 0.0059228632920278945}"
"{1675.25, 0.}","{1675.25, 0.006477221109364873}"
"{1675.75, 0.}","{1675.75, 0.0058212194508359206}"
"{1676.25, 0.}","{1676.25, 0.006309889507566234}"
"{1676.75, 0.}","{1676.75, 0.00643874441221927}"
"{1677.25, 0.}","{1677.25, 0.005685317998059816}"
"{1677.75, 0.}","{1677.75, 0.005258985586803313}"
"{1678.25, 0.}","{1678.25, 0.005159454913315715}"
"{1678.75, 0.}","{1678.75, 0.005843464828397873}"
"{1679.25, 0.}","{1679.25, 0.0060701728071520375}"
"{1679.75, 0.}","{1679.75, 0.005742110214681455}"
"{1680.25, 0.}","{1680.25, 0.005381626889835511}"
"{1680.75, 0.}","{1680.75, 0.005608269950387557}"
"{1681.25, 0.}","{1681.25, 0.006225936562899307}"
"{1681.75, 0.}","{1681.75, 0.006093738731504129}"
"{1682.25, 0.}","{1682.25, 0.005016881950303075}"
"{1682.75, 0.}","{1682.75, 0.005113094149584113}"
"{1683.25, 0.}","{1683.25, 0.005144133592118044}"
"{1683.75, 0.}","{1683.75, 0.006477080292282837}"
"{1684.25, 0.}","{1684.25, 0.006345004094788119}"
"{1684.75, 0.}","{1684.75, 0.005822660325117943}"
"{1685.25, 0.}","{1685.25, 0.0058859716627169024}"
"{1685.75, 0.}","{1685.75, 0.0060792836061620194}"
"{1686.25, 0.}","{1686.25, 0.005979981832153365}"
"{1686.75, 0.}","{1686.75, 0.005783268101623181}"
"{1687.25, 0.}","{1687.25, 0.005619151570209712}"
"{1687.75, 0.}","{1687.75, 0.005357719173754501}"
"{1688.25, 0.}","{1688.25, 0.005550901344465236}"
"{1688.75, 0.}","{1688.75, 0.005354547517967622}"
"{1689.25, 0.}","{1689.25, 0.006326229115906627}"
"{1689.75, 0.}","{1689.75, 0.0051892165968848}"
"{1690.25, 0.}","{1690.25, 0.006646717570963944}"
"{1690.75, 0.}","{1690.75, 0.0061261377075863535}"
"{1691.25, 0.}","{1691.25, 0.0055734617137704725}"
"{1691.75, 0.}","{1691.75, 0.006090123320950422}"
"{1692.25, 0.}","{1692.25, 0.005570169164859494}"
"{1692.75, 0.}","{1692.75, 0.005924650906158176}"
"{1693.25, 0.}","{1693.25, 0.00576107401023052}"
"{1693.75, 0.}","{1693.75, 0.0054681695315125746}"
"{1694.25, 0.}","{1694.25, 0.006436950867253206}"
"{1694.75, 0.}","{1694.75, 0.005626628680762566}"
"{1695.25, 0.}","{1695.25, 0.006433154935737797}"
"{1695.75, 0.}","{1695.75, 0.0049769539289394584}"
"{1696.25, 0.}","{1696.25, 0.006073971527688332}"
"{1696.75, 0.}","{1696.75, 0.005878389122699713}"
"{1697.25, 0.}","{1697.25, 0.006167261855355076}"
"{1697.75, 0.}","{1697.75, 0.005455289991805131}"
"{1698.25, 0.}","{1698.25, 0.0065831455627708875}"
"{1698.75, 0.}","{1698.75, 0.006258600229608313}"
"{1699.25, 0.}","{1699.25, 0.006450267210253045}"
"{1699.75, 0.}","{1699.75, 0.005642324057827923}"
"{1700.25, 0.}","{1700.25, 0.005962989013140767}"
"{1700.75, 0.}","{1700.75, 0.006702363179092544}"
"{1701.25, 0.}","{1701.25, 0.005669564088700068}"
"{1701.75, 0.}","{1701.75, 0.005635694803591119}"
"{1702.25, 0.}","{1702.25, 0.006020374089550293}"
"{1702.75, 0.}","{1702.75, 0.00608297689590807}"
"{1703.25, 0.}","{1703.25, 0.006177718575659177}"
"{1703.75, 0.}","{1703.75, 0.005822078175292887}"
"{1704.25, 0.}","{1704.25, 0.006077624518524958}"
"{1704.75, 0.}","{1704.75, 0.0057222220232230545}"
"{1705.25, 0.}","{1705.25, 0.006074061496569431}"
"{1705.75, 0.}","{1705.75, 0.005301198180059666}"
"{1706.25, 0.}","{1706.25, 0.006198978896516517}"
"{1706.75, 0.}","{1706.75, 0.006036615134953809}"
"{1707.25, 0.}","{1707.25, 0.005007639595390584}"
"{1707.75, 0.}","{1707.75, 0.005840536185331856}"
"{1708.25, 0.}","{1708.25, 0.00654461947326359}"
"{1708.75, 0.}","{1708.75, 0.006382344585320746}"
"{1709.25, 0.}","{1709.25, 0.005514785117600551}"
"{1709.75, 0.}","{1709.75, 0.006090132791291136}"
"{1710.25, 0.}","{1710.25, 0.005671781322028242}"
"{1710.75, 0.}","{1710.75, 0.00586233171479526}"
"{1711.25, 0.}","{1711.25, 0.005092013520765332}"
"{1711.75, 0.}","{1711.75, 0.005026494803496835}"
"{1712.25, 0.}","{1712.25, 0.0058571975755304225}"
"{1712.75, 0.}","{1712.75, 0.006047471412679589}"
"{1713.25, 0.}","{1713.25, 0.006173658486727683}"
"{1713.75, 0.}","{1713.75, 0.006491643176924353}"
"{1714.25, 0.}","{1714.25, 0.007033226919588393}"
"{1714.75, 0.}","{1714.75, 0.005848660630831917}"
"{1715.25, 0.}","{1715.25, 0.005687203324817002}"
"{1715.75, 0.}","{1715.75, 0.005206427372378269}"
"{1716.25, 0.}","{1716.25, 0.006130938123254526}"
"{1716.75, 0.}","{1716.75, 0.005937616987728189}"
"{1717.25, 0.}","{1717.25, 0.006063542195597601}"
"{1717.75, 0.}","{1717.75, 0.006285106396431219}"
"{1718.25, 0.}","{1718.25, 0.006060014316449003}"
"{1718.75, 0.}","{1718.75, 0.005962595306557888}"
"{1719.25, 0.}","{1719.25, 0.006247748136039231}"
"{1719.75, 0.}","{1719.75, 0.00557672517337831}"
"{1720.25, 0.}","{1720.25, 0.006116686342111444}"
"{1720.75, 0.}","{1720.75, 0.006114909526748057}"
"{1721.25, 0.}","{1721.25, 0.004998760404934746}"
"{1721.75, 0.}","{1721.75, 0.006175018981078196}"
"{1722.25, 0.}","{1722.25, 0.005473170137385074}"
"{1722.75, 0.}","{1722.75, 0.006330493243741402}"
"{1723.25, 0.}","{1723.25, 0.005915227134178659}"
"{1723.75, 0.}","{1723.75, 0.00553199493759826}"
"{1724.25, 0.}","{1724.25, 0.005021849506095203}"
"{1724.75, 0.}","{1724.75, 0.005814760264803553}"
"{1725.25, 0.}","{1725.25, 0.005971902760836807}"
"{1725.75, 0.}","{1725.75, 0.006414760381047582}"
"{1726.25, 0.}","{1726.25, 0.005396997502363677}"
"{1726.75, 0.}","{1726.75, 0.00599845442053227}"
"{1727.25, 0.}","{1727.25, 0.005489059795995012}"
"{1727.75, 0.}","{1727.75, 0.00545575226621674}"
"{1728.25, 0.}","{1728.25, 0.00612009095110376}"
"{1728.75, 0.}","{1728.75, 0.005959815636345175}"
"{1729.25, 0.}","{1729.25, 0.0053876371945642655}"
"{1729.75, 0.}","{1729.75, 0.00624151658175228}"
"{1730.25, 0.}","{1730.25, 0.005891303060624719}"
"{1730.75, 0.}","{1730.75, 0.006617885670869028}"
"{1731.25, 0.}","{1731.25, 0.005349759623996673}"
"{1731.75, 0.}","{1731.75, 0.005696324157431401}"
"{1732.25, 0.}","{1732.25, 0.005441583525766093}"
"{1732.75, 0.}","{1732.75, 0.0059144335675123064}"
"{1733.25, 0.}","{1733.25, 0.005659776965168161}"
"{1733.75, 0.}","{1733.75, 0.006132291446068352}"
"{1734.25, 0.}","{1734.25, 0.005182504791214109}"
"{1734.75, 0.}","{1734.75, 0.006128757493302395}"
"{1735.25, 0.}","{1735.25, 0.006253321776868961}"
"{1735.75, 0.}","{1735.75, 0.005209600803298375}"
"{1736.25, 0.}","{1736.25, 0.005934078704249418}"
"{1736.75, 0.}","{1736.75, 0.004954160729426623}"
"{1737.25, 0.}","{1737.25, 0.006277670828686833}"
"{1737.75, 0.}","{1737.75, 0.005518976832788782}"
"{1738.25, 0.}","{1738.25, 0.0052966941885923425}"
"{1738.75, 0.}","{1738.75, 0.006272256709608344}"
"{1739.25, 0.}","{1739.25, 0.005797806785888156}"
"{1739.75, 0.}","{1739.75, 0.0062056509499077055}"
"{1740.25, 0.}","{1740.25, 0.005920443021250007}"
"{1740.75, 0.}","{1740.75, 0.0061076390178306916}"
"{1741.25, 0.}","{1741.25, 0.005665254784911431}"
"{1741.75, 0.}","{1741.75, 0.006198527229645605}"
"{1742.25, 0.}","{1742.25, 0.005567637295301473}"
"{1742.75, 0.}","{1742.75, 0.00588050594066991}"
"{1743.25, 0.}","{1743.25, 0.006444695474131171}"
"{1743.75, 0.}","{1743.75, 0.006254276899633833}"
"{1744.25, 0.}","{1744.25, 0.006535260271554905}"
"{1744.75, 0.}","{1744.75, 0.005748124994615287}"
"{1745.25, 0.}","{1745.25, 0.0066257213139602755}"
"{1745.75, 0.}","{1745.75, 0.005901795956929016}"
"{1746.25, 0.}","{1746.25, 0.006245325594600503}"
"{1746.75, 0.}","{1746.75, 0.006369036666786419}"
"{1747.25, 0.}","{1747.25, 0.005928096351283319}"
"{1747.75, 0.}","{1747.75, 0.005518764872165438}"
"{1748.25, 0.}","{1748.25, 0.00611279236528111}"
"{1748.75, 0.}","{1748.75, 0.005860335561359777}"
"{1749.25, 0.}","{1749.25, 0.006391266480630874}"
"{1749.75, 0.}","{1749.75, 0.005856987276716365}"
"{1750.25, 0.}","{1750.25, 0.005949250096419057}"
"{1750.75, 0.}","{1750.75, 0.006354489259695974}"
"{1751.25, 0.}","{1751.25, 0.00666561518528318}"
"{1751.75, 0.}","{1751.75, 0.006288292708790331}"
"{1752.25, 0.}","{1752.25, 0.005254387117415893}"
"{1752.75, 0.}","{1752.75, 0.006628645197524954}"
"{1753.25, 0.}","{1753.25, 0.006126622869305504}"
"{1753.75, 0.}","{1753.75, 0.006281123499696215}"
"{1754.25, 0.}","{1754.25, 0.0054358411573618036}"
"{1754.75, 0.}","{1754.75, 0.006215081886964966}"
"{1755.25, 0.}","{1755.25, 0.005838639886699598}"
"{1755.75, 0.}","{1755.75, 0.005524839798706165}"
"{1756.25, 0.}","{1756.25, 0.005710496739556887}"
"{1756.75, 0.}","{1756.75, 0.006052028134806518}"
"{1757.25, 0.}","{1757.25, 0.006050306607919709}"
"{1757.75, 0.}","{1757.75, 0.0062668340106645974}"
"{1758.25, 0.}","{1758.25, 0.005485817022337683}"
"{1758.75, 0.}","{1758.75, 0.005640060668191602}"
"{1759.25, 0.}","{1759.25, 0.006168037092830938}"
"{1759.75, 0.}","{1759.75, 0.006321999327651107}"
"{1760.25, 0.}","{1760.25, 0.006071131988364144}"
"{1760.75, 0.}","{1760.75, 0.005695906400019556}"
"{1761.25, 0.}","{1761.25, 0.006067685908001197}"
"{1761.75, 0.}","{1761.75, 0.0061592868629310816}"
"{1762.25, 0.}","{1762.25, 0.0064996253393638055}"
"{1762.75, 0.}","{1762.75, 0.006591051860080788}"
"{1763.25, 0.}","{1763.25, 0.006495940222129799}"
"{1763.75, 0.}","{1763.75, 0.006525171475257323}"
"{1764.25, 0.}","{1764.25, 0.005964180775390498}"
"{1764.75, 0.}","{1764.75, 0.005869327516190581}"
"{1765.25, 0.}","{1765.25, 0.006147078167103438}"
"{1765.75, 0.}","{1765.75, 0.006610893928328868}"
"{1766.25, 0.}","{1766.25, 0.005895372636883887}"
"{1766.75, 0.}","{1766.75, 0.006234919167723849}"
"{1767.25, 0.}","{1767.25, 0.00576799478000755}"
"{1767.75, 0.}","{1767.75, 0.0067584263780207845}"
"{1768.25, 0.}","{1768.25, 0.006756515868694353}"
"{1768.75, 0.}","{1768.75, 0.005236369212399804}"
"{1769.25, 0.}","{1769.25, 0.006504892654661372}"
"{1769.75, 0.}","{1769.75, 0.0053572789508846514}"
"{1770.25, 0.}","{1770.25, 0.0064702609441606605}"
"{1770.75, 0.}","{1770.75, 0.005663748847956746}"
"{1771.25, 0.}","{1771.25, 0.005971557630433539}"
"{1771.75, 0.}","{1771.75, 0.006310124714157702}"
"{1772.25, 0.}","{1772.25, 0.006339268217749954}"
"{1772.75, 0.}","{1772.75, 0.006615711608006136}"
"{1773.25, 0.}","{1773.25, 0.00679928166872948}"
"{1773.75, 0.}","{1773.75, 0.0061794232439778005}"
"{1774.25, 0.}","{1774.25, 0.006023240258455716}"
"{1774.75, 0.}","{1774.75, 0.0064229800641010665}"
"{1775.25, 0.}","{1775.25, 0.005618525095697143}"
"{1775.75, 0.}","{1775.75, 0.006697124973677103}"
"{1776.25, 0.}","{1776.25, 0.005461094637003284}"
"{1776.75, 0.}","{1776.75, 0.006878426493308658}"
"{1777.25, 0.}","{1777.25, 0.006198093600887557}"
"{1777.75, 0.}","{1777.75, 0.0057647642238565}"
"{1778.25, 0.}","{1778.25, 0.005454954263553386}"
"{1778.75, 0.}","{1778.75, 0.006131247706773849}"
"{1779.25, 0.}","{1779.25, 0.006160326838494018}"
"{1779.75, 0.}","{1779.75, 0.006220182619122219}"
"{1780.25, 0.}","{1780.25, 0.006064514426983043}"
"{1780.75, 0.}","{1780.75, 0.005662728059112215}"
"{1781.25, 0.}","{1781.25, 0.0064918495769126046}"
"{1781.75, 0.}","{1781.75, 0.006274719329158544}"
"{1782.25, 0.}","{1782.25, 0.006149960281124082}"
"{1782.75, 0.}","{1782.75, 0.006547871246881773}"
"{1783.25, 0.}","{1783.25, 0.006207977635860127}"
"{1783.75, 0.}","{1783.75, 0.00605261822351336}"
"{1784.25, 0.}","{1784.25, 0.0063580760050880765}"
"{1784.75, 0.}","{1784.75, 0.005957107654327827}"
"{1785.25, 0.}","{1785.25, 0.0060168359833782424}"
"{1785.75, 0.}","{1785.75, 0.0056775667258267895}"
"{1786.25, 0.}","{1786.25, 0.006872535438260259}"
"{1786.75, 0.}","{1786.75, 0.00644119948262067}"
"{1787.25, 0.}","{1787.25, 0.006531389400389672}"
"{1787.75, 0.}","{1787.75, 0.006774805015358279}"
"{1788.25, 0.}","{1788.25, 0.005761571594468303}"
"{1788.75, 0.}","{1788.75, 0.006158256755307052}"
"{1789.25, 0.}","{1789.25, 0.00594212959345649}"
"{1789.75, 0.}","{1789.75, 0.00621605882751097}"
"{1790.25, 0.}","{1790.25, 0.006397997803642323}"
"{1790.75, 0.}","{1790.75, 0.005937153630135273}"
"{1791.25, 0.}","{1791.25, 0.006027282860908146}"
"{1791.75, 0.}","{1791.75, 0.006056188184643397}"
"{1792.25, 0.}","{1792.25, 0.006146233941849689}"
"{1792.75, 0.}","{1792.75, 0.0057776831997520825}"
"{1793.25, 0.}","{1793.25, 0.005776072695673514}"
"{1793.75, 0.}","{1793.75, 0.007027124394571168}"
"{1794.25, 0.}","{1794.25, 0.005497956552156967}"
"{1794.75, 0.}","{1794.75, 0.006504103272930651}"
"{1795.25, 0.}","{1795.25, 0.005983330005213648}"
"{1795.75, 0.}","{1795.75, 0.005676477535114491}"
"{1796.25, 0.}","{1796.25, 0.005979999920335278}"
"{1796.75, 0.}","{1796.75, 0.0059478345520118095}"
"{1797.25, 0.}","{1797.25, 0.005946180307689021}"
"{1797.75, 0.}","{1797.75, 0.005975011737547352}"
"{1798.25, 0.}","{1798.25, 0.006491447616754798}"
"{1798.75, 0.}","{1798.75, 0.006215433388777015}"
"{1799.25, 0.}","{1799.25, 0.0056349790603789675}"
"{1799.75, 0.}","{1799.75, 0.006516489715008039}"
"{1800.25, 0.}","{1800.25, 0.006271140880998214}"
"{1800.75, 0.}","{1800.75, 0.006604173898602738}"
"{1801.25, 0.}","{1801.25, 0.00578085173098691}"
"{1801.75, 0.}","{1801.75, 0.006174670171350115}"
"{1802.25, 0.}","{1802.25, 0.006233774917874551}"
"{1802.75, 0.}","{1802.75, 0.006049645075586049}"
"{1803.25, 0.}","{1803.25, 0.005926400913986542}"
"{1803.75, 0.}","{1803.75, 0.006319742473792509}"
"{1804.25, 0.}","{1804.25, 0.004981493384887969}"
"{1804.75, 0.}","{1804.75, 0.00573927732877624}"
"{1805.25, 0.}","{1805.25, 0.0064359253452057775}"
"{1805.75, 0.}","{1805.75, 0.006525192978608362}"
"{1806.25, 0.}","{1806.25, 0.007372944599301114}"
"{1806.75, 0.}","{1806.75, 0.006642914179914083}"
"{1807.25, 0.}","{1807.25, 0.0057010157318943475}"
"{1807.75, 0.}","{1807.75, 0.006336078842557503}"
"{1808.25, 0.}","{1808.25, 0.006485866266450989}"
"{1808.75, 0.}","{1808.75, 0.00575688799584788}"
"{1809.25, 0.}","{1809.25, 0.006906356970643146}"
"{1809.75, 0.}","{1809.75, 0.006419926635806969}"
"{1810.25, 0.}","{1810.25, 0.006539251153468844}"
"{1810.75, 0.}","{1810.75, 0.006507180023576209}"
"{1811.25, 0.}","{1811.25, 0.006323838590794806}"
"{1811.75, 0.}","{1811.75, 0.005626361027499062}"
"{1812.25, 0.}","{1812.25, 0.005443363686002814}"
"{1812.75, 0.}","{1812.75, 0.006560467797722753}"
"{1813.25, 0.}","{1813.25, 0.006044847244804071}"
"{1813.75, 0.}","{1813.75, 0.006345340374933298}"
"{1814.25, 0.}","{1814.25, 0.0063737996883275905}"
"{1814.75, 0.}","{1814.75, 0.006311645540113139}"
"{1815.25, 0.}","{1815.25, 0.004981505931433279}"
"{1815.75, 0.}","{1815.75, 0.006036526739706451}"
"{1816.25, 0.}","{1816.25, 0.005129635578531739}"
"{1816.75, 0.}","{1816.75, 0.006395197244345826}"
"{1817.25, 0.}","{1817.25, 0.0061823340573473025}"
"{1817.75, 0.}","{1817.75, 0.006120335111206664}"
"{1818.25, 0.}","{1818.25, 0.00684204003798712}"
"{1818.75, 0.}","{1818.75, 0.0065990966889523444}"
"{1819.25, 0.}","{1819.25, 0.006476785172525023}"
"{1819.75, 0.}","{1819.75, 0.0062340756214249865}"
"{1820.25, 0.}","{1820.25, 0.00683452440977019}"
"{1820.75, 0.}","{1820.75, 0.006050054028465113}"
"{1821.25, 0.}","{1821.25, 0.006409491643101308}"
"{1821.75, 0.}","{1821.75, 0.006889065021798147}"
"{1822.25, 0.}","{1822.25, 0.005984925240735451}"
"{1822.75, 0.}","{1822.75, 0.007366354625848803}"
"{1823.25, 0.}","{1823.25, 0.00616199464460989}"
"{1823.75, 0.}","{1823.75, 0.0064307581796689646}"
"{1824.25, 0.}","{1824.25, 0.007360299257998347}"
"{1824.75, 0.}","{1824.75, 0.006517336384029169}"
"{1825.25, 0.}","{1825.25, 0.006935909709902383}"
"{1825.75, 0.}","{1825.75, 0.00555321208159239}"
"{1826.25, 0.}","{1826.25, 0.0067520579731652625}"
"{1826.75, 0.}","{1826.75, 0.0066302066321151055}"
"{1827.25, 0.}","{1827.25, 0.0066583855978762626}"
"{1827.75, 0.}","{1827.75, 0.00638670389756803}"
"{1828.25, 0.}","{1828.25, 0.005935312795188135}"
"{1828.75, 0.}","{1828.75, 0.006263339930055818}"
"{1829.25, 0.}","{1829.25, 0.006770947457607168}"
"{1829.75, 0.}","{1829.75, 0.006948808283828817}"
"{1830.25, 0.}","{1830.25, 0.0063480388868028285}"
"{1830.75, 0.}","{1830.75, 0.006705530481137506}"
"{1831.25, 0.}","{1831.25, 0.006374500559972021}"
"{1831.75, 0.}","{1831.75, 0.005774379714455823}"
"{1832.25, 0.}","{1832.25, 0.006071913417515491}"
"{1832.75, 0.}","{1832.75, 0.006488895804938167}"
"{1833.25, 0.}","{1833.25, 0.005739761703219809}"
"{1833.75, 0.}","{1833.75, 0.006007175084726713}"
"{1834.25, 0.}","{1834.25, 0.005975659730600174}"
"{1834.75, 0.}","{1834.75, 0.006661045353521699}"
"{1835.25, 0.}","{1835.25, 0.0059724045710281976}"
"{1835.75, 0.}","{1835.75, 0.005851362754105727}"
"{1836.25, 0.}","{1836.25, 0.006118381779139303}"
"{1836.75, 0.}","{1836.75, 0.005997366117233257}"
"{1837.25, 0.}","{1837.25, 0.007069597281038719}"
"{1837.75, 0.}","{1837.75, 0.005815175111439264}"
"{1838.25, 0.}","{1838.25, 0.006171353446728486}"
"{1838.75, 0.}","{1838.75, 0.006050454977077025}"
"{1839.25, 0.}","{1839.25, 0.006793738022845698}"
"{1839.75, 0.}","{1839.75, 0.007268516159489267}"
"{1840.25, 0.}","{1840.25, 0.005598810913617248}"
"{1840.75, 0.}","{1840.75, 0.006460702367780621}"
"{1841.25, 0.}","{1841.25, 0.006220830496617708}"
"{1841.75, 0.}","{1841.75, 0.006665492030911813}"
"{1842.25, 0.}","{1842.25, 0.0061877060690296365}"
"{1842.75, 0.}","{1842.75, 0.007107983626905532}"
"{1843.25, 0.}","{1843.25, 0.006333012285190405}"
"{1843.75, 0.}","{1843.75, 0.006569090453367703}"
"{1844.25, 0.}","{1844.25, 0.006537593635747219}"
"{1844.75, 0.}","{1844.75, 0.007219112670106552}"
"{1845.25, 0.}","{1845.25, 0.0060291476723416965}"
"{1845.75, 0.}","{1845.75, 0.006561974309342389}"
"{1846.25, 0.}","{1846.25, 0.00733198564412038}"
"{1846.75, 0.}","{1846.75, 0.006766154839642916}"
"{1847.25, 0.}","{1847.25, 0.0065566473107516}"
"{1847.75, 0.}","{1847.75, 0.006169292768085109}"
"{1848.25, 0.}","{1848.25, 0.006404840581994101}"
"{1848.75, 0.}","{1848.75, 0.005810228393844909}"
"{1849.25, 0.}","{1849.25, 0.006845918179675239}"
"{1849.75, 0.}","{1849.75, 0.005895972156345019}"
"{1850.25, 0.}","{1850.25, 0.006279439250189086}"
"{1850.75, 0.}","{1850.75, 0.006129683268253407}"
"{1851.25, 0.}","{1851.25, 0.007104960188425565}"
"{1851.75, 0.}","{1851.75, 0.007132638271043571}"
"{1852.25, 0.}","{1852.25, 0.00662771701188243}"
"{1852.75, 0.}","{1852.75, 0.0068034091161003505}"
"{1853.25, 0.}","{1853.25, 0.006239704913494733}"
"{1853.75, 0.}","{1853.75, 0.006444970981861869}"
"{1854.25, 0.}","{1854.25, 0.006265896855256746}"
"{1854.75, 0.}","{1854.75, 0.006205111858262022}"
"{1855.25, 0.}","{1855.25, 0.007089645711638059}"
"{1855.75, 0.}","{1855.75, 0.006644752539811103}"
"{1856.25, 0.}","{1856.25, 0.006406768942675017}"
"{1856.75, 0.}","{1856.75, 0.006936338127182951}"
"{1857.25, 0.}","{1857.25, 0.006668895766830782}"
"{1857.75, 0.}","{1857.75, 0.006726102261454736}"
"{1858.25, 0.}","{1858.25, 0.006281905259547566}"
"{1858.75, 0.}","{1858.75, 0.006751969200566783}"
"{1859.25, 0.}","{1859.25, 0.005954284235936759}"
"{1859.75, 0.}","{1859.75, 0.006748339597399668}"
"{1860.25, 0.}","{1860.25, 0.006392996498402737}"
"{1860.75, 0.}","{1860.75, 0.006008391416878972}"
"{1861.25, 0.}","{1861.25, 0.006183447710558172}"
"{1861.75, 0.}","{1861.75, 0.006947151668712997}"
"{1862.25, 0.}","{1862.25, 0.00638613245736102}"
"{1862.75, 0.}","{1862.75, 0.006884580586753917}"
"{1863.25, 0.}","{1863.25, 0.0068827336169730215}"
"{1863.75, 0.}","{1863.75, 0.006263372080266968}"
"{1864.25, 0.}","{1864.25, 0.005908921249193266}"
"{1864.75, 0.}","{1864.75, 0.007553162617714688}"
"{1865.25, 0.}","{1865.25, 0.00640524584923405}"
"{1865.75, 0.}","{1865.75, 0.0066678956832723155}"
"{1866.25, 0.}","{1866.25, 0.0069304048186650015}"
"{1866.75, 0.}","{1866.75, 0.005812935211538365}"
"{1867.25, 0.}","{1867.25, 0.0071027966514788585}"
"{1867.75, 0.}","{1867.75, 0.005868508867068532}"
"{1868.25, 0.}","{1868.25, 0.006600306034625538}"
"{1868.75, 0.}","{1868.75, 0.006803828466752812}"
"{1869.25, 0.}","{1869.25, 0.007241794083704317}"
"{1869.75, 0.}","{1869.75, 0.007005368704778243}"
"{1870.25, 0.}","{1870.25, 0.00732583301537467}"
"{1870.75, 0.}","{1870.75, 0.006239941964365963}"
"{1871.25, 0.}","{1871.25, 0.006677590237956246}"
"{1871.75, 0.}","{1871.75, 0.006090209832445144}"
"{1872.25, 0.}","{1872.25, 0.006352032163805702}"
"{1872.75, 0.}","{1872.75, 0.007169734990590439}"
"{1873.25, 0.}","{1873.25, 0.0065241806458394965}"
"{1873.75, 0.}","{1873.75, 0.006697931831966244}"
"{1874.25, 0.}","{1874.25, 0.006637663858598191}"
"{1874.75, 0.}","{1874.75, 0.006489728983660525}"
"{1875.25, 0.}","{1875.25, 0.00640032341808216}"
"{1875.75, 0.}","{1875.75, 0.006749226996954771}"
"{1876.25, 0.}","{1876.25, 0.006017187660342928}"
"{1876.75, 0.}","{1876.75, 0.006103190607082521}"
"{1877.25, 0.}","{1877.25, 0.006276730032254902}"
"{1877.75, 0.}","{1877.75, 0.007209021422942588}"
"{1878.25, 0.}","{1878.25, 0.007411352733033295}"
"{1878.75, 0.}","{1878.75, 0.005834158143355478}"
"{1879.25, 0.}","{1879.25, 0.005774280236162855}"
"{1879.75, 0.}","{1879.75, 0.006764024125189009}"
"{1880.25, 0.}","{1880.25, 0.006150127865832266}"
"{1880.75, 0.}","{1880.75, 0.0060610739446810315}"
"{1881.25, 0.}","{1881.25, 0.00614685956342868}"
"{1881.75, 0.}","{1881.75, 0.007688814467771838}"
"{1882.25, 0.}","{1882.25, 0.006056245045074122}"
"{1882.75, 0.}","{1882.75, 0.006811466761520492}"
"{1883.25, 0.}","{1883.25, 0.006314940005184937}"
"{1883.75, 0.}","{1883.75, 0.0054695561571712304}"
"{1884.25, 0.}","{1884.25, 0.006544274785866433}"
"{1884.75, 0.}","{1884.75, 0.006978708409499058}"
"{1885.25, 0.}","{1885.25, 0.0072675604473568705}"
"{1885.75, 0.}","{1885.75, 0.006771570878636414}"
"{1886.25, 0.}","{1886.25, 0.007089379548357947}"
"{1886.75, 0.}","{1886.75, 0.007319878410449907}"
"{1887.25, 0.}","{1887.25, 0.006388677451896624}"
"{1887.75, 0.}","{1887.75, 0.007374065376601837}"
"{1888.25, 0.}","{1888.25, 0.007256017002714171}"
"{1888.75, 0.}","{1888.75, 0.006441637833325076}"
"{1889.25, 0.}","{1889.25, 0.006265881215099758}"
"{1889.75, 0.}","{1889.75, 0.005713204108131077}"
"{1890.25, 0.}","{1890.25, 0.007509282025474537}"
"{1890.75, 0.}","{1890.75, 0.0067536685102498615}"
"{1891.25, 0.}","{1891.25, 0.006491081111977299}"
"{1891.75, 0.}","{1891.75, 0.005996869414808827}"
"{1892.25, 0.}","{1892.25, 0.00669039078235877}"
"{1892.75, 0.}","{1892.75, 0.007065039938033667}"
"{1893.25, 0.}","{1893.25, 0.006686857902497306}"
"{1893.75, 0.}","{1893.75, 0.0068297918411301456}"
"{1894.25, 0.}","{1894.25, 0.0060178890928641576}"
"{1894.75, 0.}","{1894.75, 0.00653694294176209}"
"{1895.25, 0.}","{1895.25, 0.006535218837165615}"
"{1895.75, 0.}","{1895.75, 0.0071405903695125955}"
"{1896.25, 0.}","{1896.25, 0.007254314655043342}"
"{1896.75, 0.}","{1896.75, 0.006327793728441428}"
"{1897.25, 0.}","{1897.25, 0.00664387719364029}"
"{1897.75, 0.}","{1897.75, 0.006671006007226922}"
"{1898.25, 0.}","{1898.25, 0.006496022068359462}"
"{1898.75, 0.}","{1898.75, 0.006032494177634587}"
"{1899.25, 0.}","{1899.25, 0.007819979203368332}"
"{1899.75, 0.}","{1899.75, 0.006923620591601217}"
"{1900.25, 0.}","{1900.25, 0.007412093422626095}"
"{1900.75, 0.}","{1900.75, 0.006141481341462499}"
"{1901.25, 0.}","{1901.25, 0.006860508275171609}"
"{1901.75, 0.}","{1901.75, 0.0067146145720787895}"
"{1902.25, 0.}","{1902.25, 0.007346681464096555}"
"{1902.75, 0.}","{1902.75, 0.007488766162243214}"
"{1903.25, 0.}","{1903.25, 0.006507756328735332}"
"{1903.75, 0.}","{1903.75, 0.006765137973901323}"
"{1904.25, 0.}","{1904.25, 0.006389218677884476}"
"{1904.75, 0.}","{1904.75, 0.007538450394955981}"
"{1905.25, 0.}","{1905.25, 0.006529691889806122}"
"{1905.75, 0.}","{1905.75, 0.006010342067915305}"
"{1906.25, 0.}","{1906.25, 0.005836265538957284}"
"{1906.75, 0.}","{1906.75, 0.007875455821930291}"
"{1907.25, 0.}","{1907.25, 0.005948146324294067}"
"{1907.75, 0.}","{1907.75, 0.006693502198306824}"
"{1908.25, 0.}","{1908.25, 0.00634710940043329}"
"{1908.75, 0.}","{1908.75, 0.006259309908473557}"
"{1909.25, 0.}","{1909.25, 0.007262343101938537}"
"{1909.75, 0.}","{1909.75, 0.007030863013378174}"
"{1910.25, 0.}","{1910.25, 0.006340465821362344}"
"{1910.75, 0.}","{1910.75, 0.006080665633636338}"
"{1911.25, 0.}","{1911.25, 0.007369445049091808}"
"{1911.75, 0.}","{1911.75, 0.006880172586842833}"
"{1912.25, 0.}","{1912.25, 0.006878374084152859}"
"{1912.75, 0.}","{1912.75, 0.006991186129955588}"
"{1913.25, 0.}","{1913.25, 0.0063878163213375}"
"{1913.75, 0.}","{1913.75, 0.007245270857335221}"
"{1914.25, 0.}","{1914.25, 0.0069570793337202985}"
"{1914.75, 0.}","{1914.75, 0.007069753028684641}"
"{1915.25, 0.}","{1915.25, 0.006753142735300448}"
"{1915.75, 0.}","{1915.75, 0.0064653052111785765}"
"{1916.25, 0.}","{1916.25, 0.0069784201710047225}"
"{1916.75, 0.}","{1916.75, 0.006633488778968675}"
"{1917.25, 0.}","{1917.25, 0.007660825376424291}"
"{1917.75, 0.}","{1917.75, 0.006458564374210812}"
"{1918.25, 0.}","{1918.25, 0.0075139814060637584}"
"{1918.75, 0.}","{1918.75, 0.00788334064527355}"
"{1919.25, 0.}","{1919.25, 0.007081736526532972}"
"{1919.75, 0.}","{1919.75, 0.006366193716990339}"
"{1920.25, 0.}","{1920.25, 0.0069068064275932}"
"{1920.75, 0.}","{1920.75, 0.0066196780018333914}"
"{1921.25, 0.}","{1921.25, 0.006560904355431445}"
"{1921.75, 0.}","{1921.75, 0.006872898550039604}"
"{1922.25, 0.}","{1922.25, 0.005616634541782683}"
"{1922.75, 0.}","{1922.75, 0.006384766771748433}"
"{1923.25, 0.}","{1923.25, 0.007124003697684783}"
"{1923.75, 0.}","{1923.75, 0.006324471496413476}"
"{1924.25, 0.}","{1924.25, 0.006920933967795357}"
"{1924.75, 0.}","{1924.75, 0.006833715117001999}"
"{1925.25, 0.}","{1925.25, 0.0053516869734648274}"
"{1925.75, 0.}","{1925.75, 0.006602495191092497}"
"{1926.25, 0.}","{1926.25, 0.0068568466263699696}"
"{1926.75, 0.}","{1926.75, 0.006712846384729392}"
"{1927.25, 0.}","{1927.25, 0.006426736408018008}"
"{1927.75, 0.}","{1927.75, 0.006538787991397886}"
"{1928.25, 0.}","{1928.25, 0.006906580767084438}"
"{1928.75, 0.}","{1928.75, 0.006762716916907283}"
"{1929.25, 0.}","{1929.25, 0.006675742446893458}"
"{1929.75, 0.}","{1929.75, 0.00613441213642058}"
"{1930.25, 0.}","{1930.25, 0.006842641065527533}"
"{1930.75, 0.}","{1930.75, 0.006727328105750442}"
"{1931.25, 0.}","{1931.25, 0.007066122896279925}"
"{1931.75, 0.}","{1931.75, 0.0062131746157041996}"
"{1932.25, 0.}","{1932.25, 0.005048671118783051}"
"{1932.75, 0.}","{1932.75, 0.006890504411913617}"
"{1933.25, 0.}","{1933.25, 0.007143860649202204}"
"{1933.75, 0.}","{1933.75, 0.006348456866223083}"
"{1934.25, 0.}","{1934.25, 0.006885162245281729}"
"{1934.75, 0.}","{1934.75, 0.006571789877993351}"
"{1935.25, 0.}","{1935.25, 0.006286898761048924}"
"{1935.75, 0.}","{1935.75, 0.006738268101572734}"
"{1936.25, 0.}","{1936.25, 0.0066799190372190285}"
"{1936.75, 0.}","{1936.75, 0.006451815474223417}"
"{1937.25, 0.}","{1937.25, 0.00633699016583988}"
"{1937.75, 0.}","{1937.75, 0.006844446509001838}"
"{1938.25, 0.}","{1938.25, 0.006248894941907613}"
"{1938.75, 0.}","{1938.75, 0.007010526593736099}"
"{1939.25, 0.}","{1939.25, 0.006273934412527622}"
"{1939.75, 0.}","{1939.75, 0.007543733362718346}"
"{1940.25, 0.}","{1940.25, 0.006468426503047565}"
"{1940.75, 0.}","{1940.75, 0.006184369170058754}"
"{1941.25, 0.}","{1941.25, 0.006690950124256599}"
"{1941.75, 0.}","{1941.75, 0.007056147310435976}"
"{1942.25, 0.}","{1942.25, 0.006659288737786103}"
"{1942.75, 0.}","{1942.75, 0.007362826917045455}"
"{1943.25, 0.}","{1943.25, 0.006627659928760603}"
"{1943.75, 0.}","{1943.75, 0.007528213273740291}"
"{1944.25, 0.}","{1944.25, 0.006821570096730956}"
"{1944.75, 0.}","{1944.75, 0.006960722009233483}"
"{1945.25, 0.}","{1945.25, 0.006789890395661488}"
"{1945.75, 0.}","{1945.75, 0.007182478179104891}"
"{1946.25, 0.}","{1946.25, 0.007152474096550394}"
"{1946.75, 0.}","{1946.75, 0.00585564018943971}"
"{1947.25, 0.}","{1947.25, 0.007402105929207187}"
"{1947.75, 0.}","{1947.75, 0.007175104917508814}"
"{1948.25, 0.}","{1948.25, 0.006666915922118746}"
"{1948.75, 0.}","{1948.75, 0.006524589642881434}"
"{1949.25, 0.}","{1949.25, 0.006888424706354456}"
"{1949.75, 0.}","{1949.75, 0.006240156019471158}"
"{1950.25, 0.}","{1950.25, 0.006772487113904598}"
"{1950.75, 0.}","{1950.75, 0.006433618826844646}"
"{1951.25, 0.}","{1951.25, 0.007190325279679904}"
"{1951.75, 0.}","{1951.75, 0.006739203498019259}"
"{1952.25, 0.}","{1952.25, 0.006681332281206246}"
"{1952.75, 0.}","{1952.75, 0.007212869101689204}"
"{1953.25, 0.}","{1953.25, 0.0070426724616990495}"
"{1953.75, 0.}","{1953.75, 0.007489691010602307}"
"{1954.25, 0.}","{1954.25, 0.006618408080301686}"
"{1954.75, 0.}","{1954.75, 0.00585971848466726}"
"{1955.25, 0.}","{1955.25, 0.00812863119076891}"
"{1955.75, 0.}","{1955.75, 0.007117740036900347}"
"{1956.25, 0.}","{1956.25, 0.007872338099312573}"
"{1956.75, 0.}","{1956.75, 0.005601656247745963}"
"{1957.25, 0.}","{1957.25, 0.006832275246004012}"
"{1957.75, 0.}","{1957.75, 0.006746548825270097}"
"{1958.25, 0.}","{1958.25, 0.006576905672997426}"
"{1958.75, 0.}","{1958.75, 0.007022902295335243}"
"{1959.25, 0.}","{1959.25, 0.006433686921548173}"
"{1959.75, 0.}","{1959.75, 0.006795596303748531}"
"{1960.25, 0.}","{1960.25, 0.006514280540335946}"
"{1960.75, 0.}","{1960.75, 0.006708277898886022}"
"{1961.25, 0.}","{1961.25, 0.006119743418707647}"
"{1961.75, 0.}","{1961.75, 0.006118184049671353}"
"{1962.25, 0.}","{1962.25, 0.007038308766056235}"
"{1962.75, 0.}","{1962.75, 0.007957964808193628}"
"{1963.25, 0.}","{1963.25, 0.0069509779274708385}"
"{1963.75, 0.}","{1963.75, 0.006809666215025763}"
"{1964.25, 0.}","{1964.25, 0.007254355107875473}"
"{1964.75, 0.}","{1964.75, 0.0075872406561938695}"
"{1965.25, 0.}","{1965.25, 0.006609259775543813}"
"{1965.75, 0.}","{1965.75, 0.00730458111365122}"
"{1966.25, 0.}","{1966.25, 0.006578026284510374}"
"{1966.75, 0.}","{1966.75, 0.006994343028200092}"
"{1967.25, 0.}","{1967.25, 0.007438307029586867}"
"{1967.75, 0.}","{1967.75, 0.006935085941723707}"
"{1968.25, 0.}","{1968.25, 0.007295305455417963}"
"{1968.75, 0.}","{1968.75, 0.007182102719977523}"
"{1969.25, 0.}","{1969.25, 0.006985465831588448}"
"{1969.75, 0.}","{1969.75, 0.007289751358913246}"
"{1970.25, 0.}","{1970.25, 0.007677331743561273}"
"{1970.75, 0.}","{1970.75, 0.006396153681422465}"
"{1971.25, 0.}","{1971.25, 0.006450136356778341}"
"{1971.75, 0.}","{1971.75, 0.0063929106072000905}"
"{1972.25, 0.}","{1972.25, 0.007169360426283871}"
"{1972.75, 0.}","{1972.75, 0.007278668498756871}"
"{1973.25, 0.}","{1973.25, 0.007832307427024227}"
"{1973.75, 0.}","{1973.75, 0.006192064574006744}"
"{1974.25, 0.}","{1974.25, 0.007245379621127613}"
"{1974.75, 0.}","{1974.75, 0.006716237664083915}"
"{1975.25, 0.}","{1975.25, 0.006770030045552385}"
"{1975.75, 0.}","{1975.75, 0.006768317197929953}"
"{1976.25, 0.}","{1976.25, 0.007515368909048482}"
"{1976.75, 0.}","{1976.75, 0.0068203440534357835}"
"{1977.25, 0.}","{1977.25, 0.0074561330168519705}"
"{1977.75, 0.}","{1977.75, 0.0065397867786572295}"
"{1978.25, 0.}","{1978.25, 0.006648950109508635}"
"{1978.75, 0.}","{1978.75, 0.007311997489985902}"
"{1979.25, 0.}","{1979.25, 0.006562521734356933}"
"{1979.75, 0.}","{1979.75, 0.006893060424316613}"
"{1980.25, 0.}","{1980.25, 0.0070850523104312975}"
"{1980.75, 0.}","{1980.75, 0.0075259683025377345}"
"{1981.25, 0.}","{1981.25, 0.007551731503987034}"
"{1981.75, 0.}","{1981.75, 0.006028799315529537}"
"{1982.25, 0.}","{1982.25, 0.006607888448102755}"
"{1982.75, 0.}","{1982.75, 0.006661504720990638}"
"{1983.25, 0.}","{1983.25, 0.006355850255394985}"
"{1983.75, 0.}","{1983.75, 0.006741029035083459}"
"{1984.25, 0.}","{1984.25, 0.007208874370210561}"
"{1984.75, 0.}","{1984.75, 0.007400351525363931}"
"{1985.25, 0.}","{1985.25, 0.006735936982432007}"
"{1985.75, 0.}","{1985.75, 0.00643064849339713}"
"{1986.25, 0.}","{1986.25, 0.007036062995294213}"
"{1986.75, 0.}","{1986.75, 0.0069515363090766865}"
"{1987.25, 0.}","{1987.25, 0.007032523283104937}"
"{1987.75, 0.}","{1987.75, 0.006782610476330866}"
"{1988.25, 0.}","{1988.25, 0.006780905231848154}"
"{1988.75, 0.}","{1988.75, 0.006889431752471141}"
"{1989.25, 0.}","{1989.25, 0.007218310147135598}"
"{1989.75, 0.}","{1989.75, 0.006197373145094515}"
"{1990.25, 0.}","{1990.25, 0.007187147259211556}"
"{1990.75, 0.}","{1990.75, 0.00624932093883405}"
"{1991.25, 0.}","{1991.25, 0.006633076057553163}"
"{1991.75, 0.}","{1991.75, 0.007732060522439391}"
"{1992.25, 0.}","{1992.25, 0.006794803406488177}"
"{1992.75, 0.}","{1992.75, 0.006050533480450979}"
"{1993.25, 0.}","{1993.25, 0.006543935604736492}"
"{1993.75, 0.}","{1993.75, 0.007669328899924335}"
"{1994.25, 0.}","{1994.25, 0.006128428868395945}"
"{1994.75, 0.}","{1994.75, 0.0069786136810857284}"
"{1995.25, 0.}","{1995.25, 0.007471288838665726}"
"{1995.75, 0.}","{1995.75, 0.00746941750743683}"
"{1996.25, 0.}","{1996.25, 0.007083188071091278}"
"{1996.75, 0.}","{1996.75, 0.006889283425459093}"
"{1997.25, 0.}","{1997.25, 0.006887559164991817}"
"{1997.75, 0.}","{1997.75, 0.007132738245109168}"
"{1998.25, 0.}","{1998.25, 0.006884113231837686}"
"{1998.75, 0.}","{1998.75, 0.0071840103113161545}"
"{1999.25, 0.}","{1999.25, 0.007291866207516895}"
"{1999.75, 0.}","{1999.75, 0.0073722620041979095}"
